# Supplementary material for: Impact of Multiple Climate Stressors on Early Life Stages of North Pacific Kelp Species
Source: Ecol Evol. 2025 Jun 20;15(6):e71661. doi: 10.1002/ece3.71661 (PMC12181651; doi:10.1002/ece3.71661)
Supplement: Supplementary file 2 — Appendix S2. [file ECE3-15-e71661-s002.xlsx]

## Sheet: 1a. Germination Raw
SPECIES	TREATMENT	REP	5DAY_TOTALSP	5DAY_GERMSP	10DAY_TOTALSP	10DAY_GERMSP
AM	CLIM	AMCLIM-1	7	1	7	4
AM	CLIM	AMCLIM-1	3	0	5	2
AM	CLIM	AMCLIM-1	1	0	5	2
AM	CLIM	AMCLIM-1	5	1	6	5
AM	CLIM	AMCLIM-1	2	0	9	4
		AVG	3.6	0.4	6.4	3.4
AM	CLIM	AMCLIM-2	1	0	2	0
AM	CLIM	AMCLIM-2	4	0	5	1
AM	CLIM	AMCLIM-2	4	0	8	5
AM	CLIM	AMCLIM-2	2	0	9	4
AM	CLIM	AMCLIM-2	4	0	11	3
		AVG	3	0	7	2.6
AM	CLIM	AMCLIM-3	2	0	4	4
AM	CLIM	AMCLIM-3	0	0	5	3
AM	CLIM	AMCLIM-3	4	1	9	4
AM	CLIM	AMCLIM-3	2	0	13	5
AM	CLIM	AMCLIM-3	2	0	6	1
		AVG	2	0.2	7.4	3.4
AM	CLIM	AMCLIM-4	4	2	9	3
AM	CLIM	AMCLIM-4	2	0	6	3
AM	CLIM	AMCLIM-4	3	0	10	2
AM	CLIM	AMCLIM-4	2	0	10	5
AM	CLIM	AMCLIM-4	7	2	3	1
		AVG	3.6	0.8	7.6	2.8
AM	CLIM	AMCLIM-5	1	0	5	0
AM	CLIM	AMCLIM-5	1	1	12	2
AM	CLIM	AMCLIM-5	4	2	5	3
AM	CLIM	AMCLIM-5	3	0	4	2
AM	CLIM	AMCLIM-5	2	0	11	0
		AVG	2.2	0.6	7.4	1.4
AM	CTRL	AMCTRL-1	4	0	4	0
AM	CTRL	AMCTRL-1	3	0	2	1
AM	CTRL	AMCTRL-1	6	1	3	0
AM	CTRL	AMCTRL-1	1	0	5	2
AM	CTRL	AMCTRL-1	12	1	2	2
		AVG	5.2	0.4	3.2	1
AM	CTRL	AMCTRL-2	4	0	5	2
AM	CTRL	AMCTRL-2	6	2	7	1
AM	CTRL	AMCTRL-2	6	2	5	1
AM	CTRL	AMCTRL-2	3	2	4	1
AM	CTRL	AMCTRL-2	2	0	9	3
		AVG	4.2	1.2	6	1.6
AM	CTRL	AMCTRL-3	2	0	9	3
AM	CTRL	AMCTRL-3	6	1	3	1
AM	CTRL	AMCTRL-3	2	0	5	4
AM	CTRL	AMCTRL-3	2	0	5	3
AM	CTRL	AMCTRL-3	4	0	5	1
		AVG	3.2	0.2	5.4	2.4
AM	CTRL	AMCTRL-4	5	0	9	3
AM	CTRL	AMCTRL-4	4	0	13	7
AM	CTRL	AMCTRL-4	4	1	5	1
AM	CTRL	AMCTRL-4	5	1	5	2
AM	CTRL	AMCTRL-4	6	2	9	5
		AVG	4.8	0.8	8.2	3.6
AM	CTRL	AMCTRL-5	4	1	2	0
AM	CTRL	AMCTRL-5	2	0	4	2
AM	CTRL	AMCTRL-5	6	2	7	0
AM	CTRL	AMCTRL-5	4	1	7	0
AM	CTRL	AMCTRL-5	2	1	3	2
		AVG	3.6	1	4.6	0.8
AM	GLAC	AMGLAC-1	1	1	5	2
AM	GLAC	AMGLAC-1	3	0	11	3
AM	GLAC	AMGLAC-1	4	1	5	2
AM	GLAC	AMGLAC-1	2	0	5	1
AM	GLAC	AMGLAC-1	5	0	13	0
		AVG	3	0.4	7.8	1.6
AM	GLAC	AMGLAC-2	4	0	5	1
AM	GLAC	AMGLAC-2	8	1	5	2
AM	GLAC	AMGLAC-2	5	0	5	1
AM	GLAC	AMGLAC-2	5	1	5	2
AM	GLAC	AMGLAC-2	7	0	10	2
		AVG	5.8	0.4	6	1.6
AM	GLAC	AMGLAC-3	1	0	5	1
AM	GLAC	AMGLAC-3	5	0	5	0
AM	GLAC	AMGLAC-3	9	4	9	6
AM	GLAC	AMGLAC-3	17	3	10	2
AM	GLAC	AMGLAC-3	2	0	2	0
		AVG	6.8	1.4	6.2	1.8
AM	GLAC	AMGLAC-4	2	0	2	2
AM	GLAC	AMGLAC-4	4	0	4	3
AM	GLAC	AMGLAC-4	0	0	0	0
AM	GLAC	AMGLAC-4	5	0	5	2
AM	GLAC	AMGLAC-4	2	0	12	1
		AVG	2.6	0	4.6	1.6
AM	GLAC	AMGLAC-5	1	1	10	4
AM	GLAC	AMGLAC-5	5	1	9	1
AM	GLAC	AMGLAC-5	6	2	5	0
AM	GLAC	AMGLAC-5	4	0	9	4
AM	GLAC	AMGLAC-5	3	0	9	6
		AVG	3.8	0.8	8.4	3
AM	MELT	AMMELT-1	3	1	1	1
AM	MELT	AMMELT-1	1	0	3	1
AM	MELT	AMMELT-1	6	0	4	1
AM	MELT	AMMELT-1	2	0	1	1
AM	MELT	AMMELT-1	3	0	5	1
		AVG	3	0.2	2.8	1
AM	MELT	AMMELT-2	1	0	2	2
AM	MELT	AMMELT-2	1	0	4	1
AM	MELT	AMMELT-2	4	2	0	0
AM	MELT	AMMELT-2	1	0	4	0
AM	MELT	AMMELT-2	3	1	3	1
		AVG	2	0.6	2.6	0.8
AM	MELT	AMMELT-3	3	0	5	4
AM	MELT	AMMELT-3	2	0	3	2
AM	MELT	AMMELT-3	8	1	2	1
AM	MELT	AMMELT-3	7	1	3	1
AM	MELT	AMMELT-3	4	0	0	0
		AVG	4.8	0.4	2.6	1.6
AM	MELT	AMMELT-4	3	2	3	0
AM	MELT	AMMELT-4	2	0	1	0
AM	MELT	AMMELT-4	3	0	4	1
AM	MELT	AMMELT-4	3	1	0	0
AM	MELT	AMMELT-4	2	1	1	0
		AVG	2.6	0.8	1.8	0.2
AM	MELT	AMMELT-5	4	2	0	0
AM	MELT	AMMELT-5	16	3	0	0
AM	MELT	AMMELT-5	6	1	3	1
AM	MELT	AMMELT-5	5	1	2	2
AM	MELT	AMMELT-5	2	1	2	1
		AVG	6.6	1.6	1.4	0.8
NL	CLIM	NLCLIM-1	0	0	12	2
NL	CLIM	NLCLIM-1	4	1	5	0
NL	CLIM	NLCLIM-1	2	1	1	0
NL	CLIM	NLCLIM-1	5	2	2	1
NL	CLIM	NLCLIM-1	6	4	1	0
		AVG	3.4	1.6	4.2	0.6
NL	CLIM	NLCLIM-2	12	1	0	0
NL	CLIM	NLCLIM-2	7	3	0	0
NL	CLIM	NLCLIM-2	0	0	3	0
NL	CLIM	NLCLIM-2	10	4	0	0
NL	CLIM	NLCLIM-2	3	1	0	0
		AVG	6.4	1.8	0.6	0
NL	CLIM	NLCLIM-3	6	2	3	0
NL	CLIM	NLCLIM-3	5	0	0	0
NL	CLIM	NLCLIM-3	10	5	1	1
NL	CLIM	NLCLIM-3	3	1	2	1
NL	CLIM	NLCLIM-3	4	0	4	1
		AVG	5.6	1.6	2	0.6
NL	CLIM	NLCLIM-4	14	0	3	3
NL	CLIM	NLCLIM-4	2	2	6	5
NL	CLIM	NLCLIM-4	1	0	0	0
NL	CLIM	NLCLIM-4	7	1	2	2
NL	CLIM	NLCLIM-4	0	0	0	0
		AVG	4.8	0.6	2.2	2
NL	CLIM	NLCLIM-5	4	0	5	0
NL	CLIM	NLCLIM-5	0	0	6	0
NL	CLIM	NLCLIM-5	6	2	0	0
NL	CLIM	NLCLIM-5	4	1	2	1
NL	CLIM	NLCLIM-5	7	2	3	0
		AVG	4.2	1	3.2	0.2
NL	CTRL	NLCTRL-1	4	0	7	1
NL	CTRL	NLCTRL-1	6	0	4	1
NL	CTRL	NLCTRL-1	4	0	2	0
NL	CTRL	NLCTRL-1	2	1	2	1
NL	CTRL	NLCTRL-1	2	0	5	0
		AVG	3.6	0.2	4	0.6
NL	CTRL	NLCTRL-2	7	1	4	1
NL	CTRL	NLCTRL-2	3	0	15	0
NL	CTRL	NLCTRL-2	8	2	6	2
NL	CTRL	NLCTRL-2	9	1	4	1
NL	CTRL	NLCTRL-2	7	1	3	0
		AVG	6.8	1	6.4	0.8
NL	CTRL	NLCTRL-3	5	0	5	1
NL	CTRL	NLCTRL-3	12	4	6	0
NL	CTRL	NLCTRL-3	10	1	3	0
NL	CTRL	NLCTRL-3	6	2	7	2
NL	CTRL	NLCTRL-3	3	0	5	0
		AVG	7.2	1.4	5.2	0.6
NL	CTRL	NLCTRL-4	5	1	8	3
NL	CTRL	NLCTRL-4	3	3	3	1
NL	CTRL	NLCTRL-4	12	2	3	3
NL	CTRL	NLCTRL-4	4	0	13	3
NL	CTRL	NLCTRL-4	3	0	7	3
		AVG	5.4	1.2	6.8	2.6
NL	CTRL	NLCTRL-5	3	0	3	1
NL	CTRL	NLCTRL-5	12	1	5	3
NL	CTRL	NLCTRL-5	10	1	9	0
NL	CTRL	NLCTRL-5	13	2	6	0
NL	CTRL	NLCTRL-5	10	3	3	0
		AVG	9.6	1.4	5.2	0.8
NL	GLAC	NLGLAC-1	0	0	6	0
NL	GLAC	NLGLAC-1	9	4	10	0
NL	GLAC	NLGLAC-1	3	0	3	1
NL	GLAC	NLGLAC-1	2	1	7	0
NL	GLAC	NLGLAC-1	2	1	3	0
		AVG	3.2	1.2	5.8	0.2
NL	GLAC	NLGLAC-2	0	0	5	0
NL	GLAC	NLGLAC-2	5	4	7	1
NL	GLAC	NLGLAC-2	7	0	5	0
NL	GLAC	NLGLAC-2	11	0	10	2
NL	GLAC	NLGLAC-2	0	0	13	1
		AVG	4.6	0.8	8	0.8
NL	GLAC	NLGLAC-3	0	0	7	1
NL	GLAC	NLGLAC-3	5	2	5	1
NL	GLAC	NLGLAC-3	0	0	4	0
NL	GLAC	NLGLAC-3	3	0	15	0
NL	GLAC	NLGLAC-3	4	0	1	1
		AVG	2.4	0.4	6.4	0.6
NL	GLAC	NLGLAC-4	5	1	3	0
NL	GLAC	NLGLAC-4	4	1	5	2
NL	GLAC	NLGLAC-4	0	0	3	2
NL	GLAC	NLGLAC-4	5	2	5	0
NL	GLAC	NLGLAC-4	5	0	6	0
		AVG	3.8	0.8	4.4	0.8
NL	GLAC	NLGLAC-5	4	1	5	0
NL	GLAC	NLGLAC-5	22	0	0	0
NL	GLAC	NLGLAC-5	3	1	2	0
NL	GLAC	NLGLAC-5	11	2	10	1
NL	GLAC	NLGLAC-5	0	0	0	0
		AVG	8	0.8	3.4	0.2
NL	MELT	NLMELT-1	9	1	5	3
NL	MELT	NLMELT-1	6	0	12	1
NL	MELT	NLMELT-1	6	0	8	3
NL	MELT	NLMELT-1	6	2	5	0
NL	MELT	NLMELT-1	1	0	4	1
		AVG	5.6	0.6	6.8	1.6
NL	MELT	NLMELT-2	4	0	5	1
NL	MELT	NLMELT-2	17	5	9	0
NL	MELT	NLMELT-2	7	1	3	1
NL	MELT	NLMELT-2	11	0	6	0
NL	MELT	NLMELT-2	7	3	12	1
		AVG	9.2	1.8	7	0.6
NL	MELT	NLMELT-3	5	0	4	1
NL	MELT	NLMELT-3	8	3	6	0
NL	MELT	NLMELT-3	6	1	7	0
NL	MELT	NLMELT-3	4	0	6	0
NL	MELT	NLMELT-3	7	2	4	1
		AVG	6	1.2	5.4	0.4
NL	MELT	NLMELT-4	7	1	5	0
NL	MELT	NLMELT-4	9	3	6	2
NL	MELT	NLMELT-4	0	0	11	2
NL	MELT	NLMELT-4	5	2	3	0
NL	MELT	NLMELT-4	9	4	5	1
		AVG	6	2	6	1
NL	MELT	NLMELT-5	5	1	4	0
NL	MELT	NLMELT-5	0	0	3	1
NL	MELT	NLMELT-5	4	0	6	1
NL	MELT	NLMELT-5	3	1	10	1
NL	MELT	NLMELT-5	2	0	2	0
		AVG	2.8	0.4	5	0.6

## Sheet: 2a Gam Abundance Raw
SPECIES	TREATMENT	REP	GAMS_15DAY	GAMS_20DAY	GAMS_25DAY	GAMS_30DAY	GAMS_35DAY	GAMS_40DAY
AM	CLIM	AMCLIM-1	0	0	0	0	0	0
AM	CLIM	AMCLIM-1	0	0	0	0	0	0
AM	CLIM	AMCLIM-1	0	0	0	0	0	0
AM	CLIM	AMCLIM-1	0	0	0	0	0	0
AM	CLIM	AMCLIM-1	0	0	0	0	0	0
		AVG	0	0	0	0	0	0
AM	CLIM	AMCLIM-2	0	0	0	0	0	0
AM	CLIM	AMCLIM-2	0	0	0	0	0	0
AM	CLIM	AMCLIM-2	0	0	0	0	0	0
AM	CLIM	AMCLIM-2	0	0	0	0	0	0
AM	CLIM	AMCLIM-2	0	0	0	0	0	0
		AVG	0	0	0	0	0	0
AM	CLIM	AMCLIM-3	0	0	1	-	-	-
AM	CLIM	AMCLIM-3	0	0	7	-	-	-
AM	CLIM	AMCLIM-3	0	2	4	-	-	-
AM	CLIM	AMCLIM-3	0	0	5	-	-	-
AM	CLIM	AMCLIM-3	0	0	0	-	-	-
		AVG	0	0.4	3.4	-	-	-
AM	CLIM	AMCLIM-4	0	0	16	7	9	18
AM	CLIM	AMCLIM-4	0	0	8	23	21	64
AM	CLIM	AMCLIM-4	0	0	7	11	16	12
AM	CLIM	AMCLIM-4	0	0	6	10	25	24
AM	CLIM	AMCLIM-4	0	0	6	18	22	15
		AVG	0	0	8.6	13.8	18.6	26.6
AM	CLIM	AMCLIM-5	0	0	0	0	0	-
AM	CLIM	AMCLIM-5	0	0	0	0	0	-
AM	CLIM	AMCLIM-5	0	0	0	0	0	-
AM	CLIM	AMCLIM-5	0	0	0	0	0	-
AM	CLIM	AMCLIM-5	0	0	0	0	0	-
		AVG	0	0	0	0	0	-
AM	CTRL	AMCTRL-1	9	5	0	5	2	3
AM	CTRL	AMCTRL-1	2	7	5	11	11	3
AM	CTRL	AMCTRL-1	3	5	3	4	1	1
AM	CTRL	AMCTRL-1	2	8	6	3	3	3
AM	CTRL	AMCTRL-1	10	2	2	1	10	0
		AVG	5.2	5.4	3.2	4.8	5.4	2
AM	CTRL	AMCTRL-2	5	5	2	6	2	12
AM	CTRL	AMCTRL-2	9	1	1	2	1	3
AM	CTRL	AMCTRL-2	0	0	2	0	0	9
AM	CTRL	AMCTRL-2	7	0	1	1	1	4
AM	CTRL	AMCTRL-2	0	1	0	2	4	1
		AVG	4.2	1.4	1.2	2.2	1.6	5.8
AM	CTRL	AMCTRL-3	3	0	2	2	47	68
AM	CTRL	AMCTRL-3	0	4	2	0	67	48
AM	CTRL	AMCTRL-3	1	1	1	1	27	50
AM	CTRL	AMCTRL-3	0	0	2	1	18	72
AM	CTRL	AMCTRL-3	1	0	0	0	9	40
		AVG	1	1	1.4	0.8	33.6	55.6
AM	CTRL	AMCTRL-4	0	1	3	9	1	1
AM	CTRL	AMCTRL-4	2	3	0	1	0	0
AM	CTRL	AMCTRL-4	0	0	0	0	1	1
AM	CTRL	AMCTRL-4	1	4	0	0	1	1
AM	CTRL	AMCTRL-4	1	0	1	0	1	1
		AVG	0.8	1.6	0.8	2	0.8	0.8
AM	CTRL	AMCTRL-5	1	0	0	0	0	1
AM	CTRL	AMCTRL-5	0	0	0	0	0	0
AM	CTRL	AMCTRL-5	0	1	2	0	1	0
AM	CTRL	AMCTRL-5	0	0	1	0	0	5
AM	CTRL	AMCTRL-5	0	0	0	1	3	0
		AVG	0.2	0.2	0.6	0.2	0.8	1.2
AM	GLAC	AMGLAC-1	0	0	0	0	0	1
AM	GLAC	AMGLAC-1	0	0	0	0	0	0
AM	GLAC	AMGLAC-1	0	0	0	0	0	0
AM	GLAC	AMGLAC-1	0	1	0	0	0	0
AM	GLAC	AMGLAC-1	0	0	0	0	0	0
		AVG	0	0.2	0	0	0	0.2
AM	GLAC	AMGLAC-2	0	0	4	2	0	0
AM	GLAC	AMGLAC-2	0	0	0	0	0	0
AM	GLAC	AMGLAC-2	0	0	0	0	0	0
AM	GLAC	AMGLAC-2	0	0	0	0	0	0
AM	GLAC	AMGLAC-2	0	0	0	0	0	0
		AVG	0	0	0.8	0.4	0	0
AM	GLAC	AMGLAC-3	0	0	0	0	0	2
AM	GLAC	AMGLAC-3	0	0	0	0	0	0
AM	GLAC	AMGLAC-3	0	0	0	0	0	0
AM	GLAC	AMGLAC-3	0	0	0	0	0	0
AM	GLAC	AMGLAC-3	0	0	0	0	0	0
		AVG	0	0	0	0	0	0.4
AM	GLAC	AMGLAC-4	0	0	2	4	0	0
AM	GLAC	AMGLAC-4	0	0	0	0	0	0
AM	GLAC	AMGLAC-4	0	0	0	0	0	0
AM	GLAC	AMGLAC-4	0	1	1	0	0	1
AM	GLAC	AMGLAC-4	0	0	0	0	0	0
		AVG	0	0.2	0.6	0.8	0	0.2
AM	GLAC	AMGLAC-5	0	0	0	0	7	23
AM	GLAC	AMGLAC-5	0	0	0	1	0	8
AM	GLAC	AMGLAC-5	0	0	0	0	0	14
AM	GLAC	AMGLAC-5	0	0	0	0	0	6
AM	GLAC	AMGLAC-5	0	0	0	0	0	5
		AVG	0	0	0	0.2	1.4	11.2
AM	MELT	AMMELT-1	6	0	1	0	0	0
AM	MELT	AMMELT-1	1	1	2	0	0	0
AM	MELT	AMMELT-1	5	4	0	5	0	0
AM	MELT	AMMELT-1	5	1	0	0	0	0
AM	MELT	AMMELT-1	0	2	0	0	0	4
		AVG	3.4	1.6	0.6	1	0	0.8
AM	MELT	AMMELT-2	2	0	2	0	0	4
AM	MELT	AMMELT-2	0	0	0	1	0	0
AM	MELT	AMMELT-2	0	3	1	2	0	0
AM	MELT	AMMELT-2	4	0	0	2	0	0
AM	MELT	AMMELT-2	0	1	0	0	0	2
		AVG	1.2	0.8	0.6	1	0	1.2
AM	MELT	AMMELT-3	0	0	12	76	88	26
AM	MELT	AMMELT-3	0	0	3	23	8	22
AM	MELT	AMMELT-3	0	2	3	28	17	17
AM	MELT	AMMELT-3	0	0	11	14	47	3
AM	MELT	AMMELT-3	2	0	7	36	27	49
		AVG	0.4	0.4	7.2	35.4	37.4	23.4
AM	MELT	AMMELT-4	2	1	28	9	10	27
AM	MELT	AMMELT-4	10	4	2	9	21	6
AM	MELT	AMMELT-4	0	0	7	23	13	8
AM	MELT	AMMELT-4	1	1	7	11	13	4
AM	MELT	AMMELT-4	0	3	5	7	7	7
		AVG	2.6	1.8	9.8	11.8	12.8	10.4
AM	MELT	AMMELT-5	4	0	14	2	17	7
AM	MELT	AMMELT-5	0	7	2	26	4	2
AM	MELT	AMMELT-5	4	3	1	7	10	19
AM	MELT	AMMELT-5	5	0	1	3	20	8
AM	MELT	AMMELT-5	9	1	13	7	9	8
		AVG	4.4	2.2	6.2	9	12	8.8
NL	CLIM	NLCLIM-1	0	0	0	4	0	0
NL	CLIM	NLCLIM-1	0	0	0	1	0	0
NL	CLIM	NLCLIM-1	0	0	0	0	0	0
NL	CLIM	NLCLIM-1	1	0	0	0	0	0
NL	CLIM	NLCLIM-1	1	0	0	0	0	0
		AVG	0.4	0	0	1	0	0
NL	CLIM	NLCLIM-2	1	0	0	0	2	0
NL	CLIM	NLCLIM-2	1	0	0	0	1	0
NL	CLIM	NLCLIM-2	0	0	2	0	0	0
NL	CLIM	NLCLIM-2	0	0	0	0	0	0
NL	CLIM	NLCLIM-2	0	0	0	0	0	0
		AVG	0.4	0	0.4	0	0.6	0
NL	CLIM	NLCLIM-3	0	0	0	2	0	3
NL	CLIM	NLCLIM-3	0	0	0	2	0	1
NL	CLIM	NLCLIM-3	1	0	0	0	0	0
NL	CLIM	NLCLIM-3	0	0	0	0	0	0
NL	CLIM	NLCLIM-3	5	0	0	0	0	0
		AVG	1.2	0	0	0.8	0	0.8
NL	CLIM	NLCLIM-4	0	2	1	0	0	0
NL	CLIM	NLCLIM-4	0	0	0	0	0	2
NL	CLIM	NLCLIM-4	0	0	0	0	0	0
NL	CLIM	NLCLIM-4	0	0	0	1	0	0
NL	CLIM	NLCLIM-4	2	0	0	0	0	0
		AVG	0.4	0.4	0.2	0.2	0	0.4
NL	CLIM	NLCLIM-5	0	0	0	0	0	0
NL	CLIM	NLCLIM-5	0	0	0	0	0	0
NL	CLIM	NLCLIM-5	0	0	0	0	1	0
NL	CLIM	NLCLIM-5	0	0	0	0	0	0
NL	CLIM	NLCLIM-5	0	0	0	0	0	0
		AVG	0	0	0	0	0.2	0
NL	CTRL	NLCTRL-1	3	7	4	1	6	2
NL	CTRL	NLCTRL-1	6	3	0	2	1	9
NL	CTRL	NLCTRL-1	16	4	1	1	3	1
NL	CTRL	NLCTRL-1	11	0	1	0	0	0
NL	CTRL	NLCTRL-1	0	1	0	0	0	4
		AVG	7.2	3	1.2	0.8	2	3.2
NL	CTRL	NLCTRL-2	4	3	11	5	4	3
NL	CTRL	NLCTRL-2	6	4	1	10	3	1
NL	CTRL	NLCTRL-2	17	0	0	0	3	3
NL	CTRL	NLCTRL-2	0	6	3	1	6	0
NL	CTRL	NLCTRL-2	9	0	2	0	1	0
		AVG	7.2	2.6	3.4	3.2	3.4	1.4
NL	CTRL	NLCTRL-3	9	0	0	1	0	0
NL	CTRL	NLCTRL-3	1	4	0	4	1	4
NL	CTRL	NLCTRL-3	0	8	1	9	6	3
NL	CTRL	NLCTRL-3	2	6	4	0	3	0
NL	CTRL	NLCTRL-3	0	3	13	0	0	0
		AVG	2.4	4.2	3.6	2.8	2	1.4
NL	CTRL	NLCTRL-4	7	6	2	1	0	4
NL	CTRL	NLCTRL-4	5	5	4	4	0	2
NL	CTRL	NLCTRL-4	2	4	0	8	1	1
NL	CTRL	NLCTRL-4	0	0	0	0	1	1
NL	CTRL	NLCTRL-4	1	0	0	0	1	0
		AVG	3	3	1.2	2.6	0.6	1.6
NL	CTRL	NLCTRL-5	1	0	0	5	2	0
NL	CTRL	NLCTRL-5	2	1	0	10	5	3
NL	CTRL	NLCTRL-5	0	1	4	0	7	1
NL	CTRL	NLCTRL-5	9	0	9	0	0	2
NL	CTRL	NLCTRL-5	3	0	8	0	0	0
		AVG	3	0.4	4.2	3	2.8	1.2
NL	GLAC	NLGLAC-1	0	0	0	0	0	0
NL	GLAC	NLGLAC-1	0	0	0	0	0	0
NL	GLAC	NLGLAC-1	0	0	0	0	0	0
NL	GLAC	NLGLAC-1	0	0	0	0	0	0
NL	GLAC	NLGLAC-1	0	0	0	0	0	0
		AVG	0	0	0	0	0	0
NL	GLAC	NLGLAC-2	0	1	0	1	5	0
NL	GLAC	NLGLAC-2	0	2	0	2	0	0
NL	GLAC	NLGLAC-2	0	4	0	0	0	0
NL	GLAC	NLGLAC-2	0	0	5	0	0	0
NL	GLAC	NLGLAC-2	0	0	2	1	0	0
		AVG	0	1.4	1.4	0.8	1	0
NL	GLAC	NLGLAC-3	0	1	0	0	0	0
NL	GLAC	NLGLAC-3	0	1	0	0	0	0
NL	GLAC	NLGLAC-3	0	0	2	0	0	0
NL	GLAC	NLGLAC-3	0	0	1	1	0	0
NL	GLAC	NLGLAC-3	0	0	0	0	0	0
		AVG	0	0.4	0.6	0.2	0	0
NL	GLAC	NLGLAC-4	0	2	3	0	3	5
NL	GLAC	NLGLAC-4	0	0	4	0	0	0
NL	GLAC	NLGLAC-4	0	0	1	0	0	0
NL	GLAC	NLGLAC-4	0	0	0	0	0	0
NL	GLAC	NLGLAC-4	0	0	0	0	0	0
		AVG	0	0.4	1.6	0	0.6	1
NL	GLAC	NLGLAC-5	0	1	0	1	0	0
NL	GLAC	NLGLAC-5	0	0	0	1	0	0
NL	GLAC	NLGLAC-5	0	0	1	0	1	0
NL	GLAC	NLGLAC-5	0	0	0	0	0	3
NL	GLAC	NLGLAC-5	0	0	1	1	1	5
		AVG	0	0.2	0.4	0.6	0.4	1.6
NL	MELT	NLMELT-1	0	1	4	0	0	1
NL	MELT	NLMELT-1	0	0	0	0	2	2
NL	MELT	NLMELT-1	0	0	0	5	0	1
NL	MELT	NLMELT-1	0	0	0	6	5	0
NL	MELT	NLMELT-1	0	0	0	4	2	2
		AVG	0	0.2	0.8	3	1.8	1.2
NL	MELT	NLMELT-2	0	1	0	1	4	1
NL	MELT	NLMELT-2	0	0	1	0	2	3
NL	MELT	NLMELT-2	1	2	1	0	0	0
NL	MELT	NLMELT-2	0	0	0	4	0	3
NL	MELT	NLMELT-2	0	0	2	2	6	4
		AVG	0.2	0.6	0.8	1.4	2.4	2.2
NL	MELT	NLMELT-3	0	1	1	0	0	1
NL	MELT	NLMELT-3	0	0	0	0	0	3
NL	MELT	NLMELT-3	0	0	3	4	0	1
NL	MELT	NLMELT-3	0	2	0	0	0	0
NL	MELT	NLMELT-3	0	1	3	0	0	0
		AVG	0	0.8	1.4	0.8	0	1
NL	MELT	NLMELT-4	0	2	4	0	1	6
NL	MELT	NLMELT-4	0	1	0	2	0	1
NL	MELT	NLMELT-4	0	0	3	1	0	3
NL	MELT	NLMELT-4	0	0	0	0	4	7
NL	MELT	NLMELT-4	0	0	0	0	1	0
		AVG	0	0.6	1.4	0.6	1.2	3.4
NL	MELT	NLMELT-5	0	4	0	1	1	1
NL	MELT	NLMELT-5	1	2	0	3	0	5
NL	MELT	NLMELT-5	0	1	2	0	1	0
NL	MELT	NLMELT-5	0	1	1	0	1	0
NL	MELT	NLMELT-5	0	3	2	0	0	0
		AVG	0.2	2.2	1	0.8	0.6	1.2

## Sheet: 3a Gam Lengths Raw
SPECIES	TREATMENT	REP	GAM #	15DAY_GAM_LENGTH (mm)	15DAY_M/F	20DAY_GAM_LENGTH (mm)	20DAY_M/F	25DAY_GAM_LENGTH (mm)	25DAY_M/F	30DAY_GAM_LENGTH (mm)	30DAY_M/F	35DAY_GAM_LENGTH (mm)	35DAY_M/F	40DAY_GAM_LENGTH (mm)	40DAY_M/F
AM	CLIM	AMCLIM-1	1	-	-	-	-	0.13673	O	0.13102	O	0.17154	O	0.24745	O
AM	CLIM	AMCLIM-1	2	-	-	-	-	0.12786	O	0.19097	O	0.14213	O	0.17487	O
AM	CLIM	AMCLIM-1	3	-	-	-	-	0.06963	O	0.13461	O	0.20577	O	0.38863	M
AM	CLIM	AMCLIM-1	4	-	-	-	-	0.13139	O	0.08826	O	0.26609	O	0.32423	O
AM	CLIM	AMCLIM-1	5	-	-	-	-	0.05416	O	0.10995	O	0.16761	O	1.10833	O
AM	CLIM	AMCLIM-1	6	-	-	-	-	0.09129	O	-	-	0.36472	M	0.52209	M
AM	CLIM	AMCLIM-1	7	-	-	-	-	0.35837	O	-	-	0.34457	O	0.20206	O
AM	CLIM	AMCLIM-1	8	-	-	-	-	0.08704	O	-	-	-	-	-	-
AM	CLIM	AMCLIM-1	9	-	-	-	-	-	-	-	-	-	-	-	-
AM	CLIM	AMCLIM-1	10	-	-	-	-	-	-	-	-	-	-	-	-
AM	CLIM	AMCLIM-1	AVG	0		0		0.132059		0.130962		0.23749		0.423951
AM	CLIM	AMCLIM-2	1	-	-	-	-	-	-	-	-	0.2	M	0.15595	O
AM	CLIM	AMCLIM-2	2	-	-	-	-	-	-	-	-	-	-	-	-
AM	CLIM	AMCLIM-2	3	-	-	-	-	-	-	-	-	-	-	-	-
AM	CLIM	AMCLIM-2	4	-	-	-	-	-	-	-	-	-	-	-	-
AM	CLIM	AMCLIM-2	5	-	-	-	-	-	-	-	-	-	-	-	-
AM	CLIM	AMCLIM-2	6	-	-	-	-	-	-	-	-	-	-	-	-
AM	CLIM	AMCLIM-2	7	-	-	-	-	-	-	-	-	-	-	-	-
AM	CLIM	AMCLIM-2	8	-	-	-	-	-	-	-	-	-	-	-	-
AM	CLIM	AMCLIM-2	9	-	-	-	-	-	-	-	-	-	-	-	-
AM	CLIM	AMCLIM-2	10	-	-	-	-	-	-	-	-	-	-	-	-
AM	CLIM	AMCLIM-1	AVG	0		0		0		0		0		0
AM	CLIM	AMCLIM-3	1	0.42436	O	0.09676	O	0.34809	F	-	-	-	-	-	-
AM	CLIM	AMCLIM-3	2	0.24282	O	0.09961	O	0.12805	O	-	-	-	-	-	-
AM	CLIM	AMCLIM-3	3	-	-	0.08221	O	0.20595	O	-	-	-	-	-	-
AM	CLIM	AMCLIM-3	4	-	-	0.09725	O	0.13666	M	-	-	-	-	-	-
AM	CLIM	AMCLIM-3	5	-	-	0.0255	O	0.09535	M	-	-	-	-	-	-
AM	CLIM	AMCLIM-3	6	-	-	0.1271	O	0.1304	M	-	-	-	-	-	-
AM	CLIM	AMCLIM-3	7	-	-	0.3018	O	0.08225	M	-	-	-	-	-	-
AM	CLIM	AMCLIM-3	8	-	-	0.04043	O	0.1001	M	-	-	-	-	-	-
AM	CLIM	AMCLIM-3	9	-	-	0.15619	O	0.113	M	-	-	-	-	-	-
AM	CLIM	AMCLIM-3	10	-	-	0.08566	O	0.11393	O	-	-	-	-	-	-
AM	CLIM	AMCLIM-3	AVG	0		0.111251		0.145378		0		0		0
AM	CLIM	AMCLIM-4	1	-	-	0.07386	M	0.15994	F	0.24445	O	0.25778	O	-	-
AM	CLIM	AMCLIM-4	2	-	-	0.12314	M	0.15079	M	0.4165	O	0.08033	O	-	-
AM	CLIM	AMCLIM-4	3	-	-	0.73516	O	0.05414	M	0.30558	O	0.13313	O	-	-
AM	CLIM	AMCLIM-4	4	-	-	-	-	0.07884	M	0.32614	O	0.11744	O	-	-
AM	CLIM	AMCLIM-4	5	-	-	-	-	0.2598	O	0.11779	O	0.1841	O	-	-
AM	CLIM	AMCLIM-4	6	-	-	-	-	0.2197	O	0.21651	O	0.15785	O	-	-
AM	CLIM	AMCLIM-4	7	-	-	-	-	0.11184	O	0.40624	O	0.12836	O	-	-
AM	CLIM	AMCLIM-4	8	-	-	-	-	0.17962	O	0.31229	O	0.29234	O	-	-
AM	CLIM	AMCLIM-4	9	-	-	-	-	0.26523	O	0.19898	O	0.27513	O	-	-
AM	CLIM	AMCLIM-4	10	-	-	-	-	0.17659	O	0.19898	O	0.32925	O	-	-
AM	CLIM	AMCLIM-4	AVG	0		0		0.165649		0.274346		0.195571		0
AM	CLIM	AMCLIM-5	1	-	-	-	-	0.13208	O	-	-	0.21119	O	0.13058	O
AM	CLIM	AMCLIM-5	2	-	-	-	-	-	-	-	-	-	-	0.55865	O
AM	CLIM	AMCLIM-5	3	-	-	-	-	-	-	-	-	-	-	0.18827	O
AM	CLIM	AMCLIM-5	4	-	-	-	-	-	-	-	-	-	-	0.16452	O
AM	CLIM	AMCLIM-5	5	-	-	-	-	-	-	-	-	-	-	0.1627	O
AM	CLIM	AMCLIM-5	6	-	-	-	-	-	-	-	-	-	-	0.29742	O
AM	CLIM	AMCLIM-5	7	-	-	-	-	-	-	-	-	-	-	0.17668	O
AM	CLIM	AMCLIM-5	8	-	-	-	-	-	-	-	-	-	-	0.25091	O
AM	CLIM	AMCLIM-5	9	-	-	-	-	-	-	-	-	-	-	0.1983	O
AM	CLIM	AMCLIM-5	10	-	-	-	-	-	-	-	-	-	-	0.26328	O
AM	CLIM	AMCLIM-5	AVG	0		0		0		0		0		0.239131
AM	CTRL	AMCTRL-1	1	0.14198	O	0.45318	M	0.20037	M	0.42211	F	0.28463	F	0.8138	M
AM	CTRL	AMCTRL-1	2	0.13963	O	0.53909	M	0.77297	M	0.82336	M	0.56843	F	0.18623	F
AM	CTRL	AMCTRL-1	3	0.24686	O	0.15805	O	0.5736	M	0.80118	F	0.38282	F	0.3621	F
AM	CTRL	AMCTRL-1	4	0.25241	O	0.15392	O	0.60928	M	0.58246	M	0.46771	F	0.14387	F
AM	CTRL	AMCTRL-1	5	0.33323	M	0.33434	F	0.38156	F	0.70402	F	0.8325	F	0.28915	F
AM	CTRL	AMCTRL-1	6	0.15769	O	0.45134	M	0.62095	M	0.59486	M	0.68381	F	0.71214	F
AM	CTRL	AMCTRL-1	7	0.20821	M	0.4663	F	0.3308	M	0.58808	F	0.64492	M	0.594	F
AM	CTRL	AMCTRL-1	8	0.1817	O	0.31775	F	0.70497	M	0.59029	M	0.94341	M	0.79675	F
AM	CTRL	AMCTRL-1	9	0.17414	O	0.5707	M	0.69781	M	0.54145	F	0.665	F	0.94103	M
AM	CTRL	AMCTRL-1	10	0.17195	O	0.35149	M	1.07585	M	0.10362	F	0.80856	M	0.65006	F
AM	CTRL	AMCTRL-1	AVG	0.20078		0.379616		0.596816		0.575143		0.628179		0.548913
AM	CTRL	AMCTRL-2	1	0.11333	O	0.34979	F	0.60925	M	0.26505	M	0.86045	M	0.68434	F
AM	CTRL	AMCTRL-2	2	0.17394	F	0.22825	M	0.64571	M	0.70977	M	0.55592	F	0.88269	F
AM	CTRL	AMCTRL-2	3	0.19502	M	0.30334	M	0.58517	M	0.80753	M	0.38674	F	0.85135	M
AM	CTRL	AMCTRL-2	4	0.24442	F	0.41201	M	0.35764	F	0.65839	F	0.62249	F	0.84091	M
AM	CTRL	AMCTRL-2	5	0.20641	M	0.31086	F	0.39405	F	0.76572	F	0.9141	M	0.79342	M
AM	CTRL	AMCTRL-2	6	0.26497	M	0.30149	F	1.00708	M	0.90618	M	0.78737	F	0.61344	F
AM	CTRL	AMCTRL-2	7	0.11373	M	0.04004	F	0.57334	M	0.61967	M	0.58326	F	0.64781	F
AM	CTRL	AMCTRL-2	8	0.18023	O	0.26792	M	0.69953	F	0.83914	F	0.50101	M	1.09771	F
AM	CTRL	AMCTRL-2	9	0.17282	O	0.29484	M	0.55808	M	0.67531	M	0.64244	M	0.89765	F
AM	CTRL	AMCTRL-2	10	0.07794	O	0.31179	M	0.8048	M	0.54087	M	0.59422	M	0.54657	M
AM	CTRL	AMCTRL-2	AVG	0.174281		0.282033		0.623465		0.678763		0.6448		0.785589
AM	CTRL	AMCTRL-3	1	0.18092	F	0.28533	F	0.39432	M	0.81532	M	0.99794	F	0.85842	F
AM	CTRL	AMCTRL-3	2	0.22442	F	0.58248	F	0.32948	M	0.59257	M	0.63089	F	1.00398	F
AM	CTRL	AMCTRL-3	3	0.16122	M	0.28199	M	0.39817	F	0.82105	M	0.89813	F	1.11583	F
AM	CTRL	AMCTRL-3	4	0.1984	M	0.46228	F	0.36951	F	0.47727	F	0.6831	F	0.67839	F
AM	CTRL	AMCTRL-3	5	0.29624	M	0.33384	F	0.2628	M	0.43119	F	0.35816	F	1.05147	F
AM	CTRL	AMCTRL-3	6	0.1945	M	0.36956	M	0.62222	M	0.59365	F	0.6698	F	0.93407	M
AM	CTRL	AMCTRL-3	7	0.22702	F	0.5191	M	0.6433	F	0.71505	M	0.96338	M	0.86251	M
AM	CTRL	AMCTRL-3	8	0.10335	O	0.41512	M	0.84124	F	0.92524	F	0.91751	F	1.10758	F
AM	CTRL	AMCTRL-3	9	0.14886	O	0.57725	F	0.82417	M	0.69993	M	0.79139	M	0.6819	F
AM	CTRL	AMCTRL-3	10	0.21088	M	0.29138	M	0.67864	M	0.80109	M	1.00208	M	0.6079	F
AM	CTRL	AMCTRL-3	AVG	0.194581		0.411833		0.536385		0.687236		0.791238		0.890205
AM	CTRL	AMCTRL-4	1	0.13849	O	0.19723	F	0.54594	F	0.82475	M	0.75444	M	0.87592	M
AM	CTRL	AMCTRL-4	2	0.12388	O	0.21705	M	0.6225	M	0.62563	F	0.73531	F	0.9479	M
AM	CTRL	AMCTRL-4	3	0.06512	O	0.56344	M	0.62693	F	0.45931	M	0.83347	F	0.61387	F
AM	CTRL	AMCTRL-4	4	0.11112	O	0.3426	M	0.2684	F	0.63502	F	0.54184	M	0.94569	M
AM	CTRL	AMCTRL-4	5	0.13071	O	0.43525	M	0.42348	F	0.62989	F	1.14419	F	1.1167	M
AM	CTRL	AMCTRL-4	6	0.26774	O	0.23978	F	0.53588	F	0.63617	F	0.3456	F	0.69258	M
AM	CTRL	AMCTRL-4	7	0.10361	O	0.28379	M	0.44386	M	0.50683	F	0.92618	M	1.0835	M
AM	CTRL	AMCTRL-4	8	0.09391	O	0.44252	F	0.75514	M	1.06315	M	0.63154	M	0.88103	F
AM	CTRL	AMCTRL-4	9	0.17322	O	0.22886	F	0.27752	F	0.73757	M	0.98366	F	0.77737	F
AM	CTRL	AMCTRL-4	10	0.15846	O	0.14447	F	0.77084	F	0.71505	M	0.85059	F	0.89819	F
AM	CTRL	AMCTRL-4	AVG	0.136626		0.309499		0.527049		0.683337		0.774682		0.883275
AM	CTRL	AMCTRL-5	1	0.21737	O	0.59163	M	0.72882	M	1.06428	M	0.90353	M	0.76792	F
AM	CTRL	AMCTRL-5	2	0.13377	O	0.29998	F	0.6328	M	0.84952	F	0.47574	M	0.9807	M
AM	CTRL	AMCTRL-5	3	0.22762	M	0.36858	F	0.7388	M	0.49897	F	0.22471	F	0.43645	M
AM	CTRL	AMCTRL-5	4	0.1487	M	0.38826	F	0.65883	M	0.4814	F	1.00038	F	0.50827	F
AM	CTRL	AMCTRL-5	5	0.16559	M	0.6557	M	0.82655	F	0.76917	F	0.84769	M	0.82867	F
AM	CTRL	AMCTRL-5	6	0.19243	M	0.46799	M	0.29213	F	0.99294	F	0.4531	F	0.76108	M
AM	CTRL	AMCTRL-5	7	0.21171	M	0.28811	M	0.40245	M	0.84069	F	0.5101	M	0.55135	M
AM	CTRL	AMCTRL-5	8	0.24861	F	0.33725	F	0.90072	F	0.58139	M	0.71613	M	0.66569	M
AM	CTRL	AMCTRL-5	9	0.21063	O	0.13666	F	0.74257	M	0.83641	F	0.9458	F	0.40794	F
AM	CTRL	AMCTRL-5	10	0.20753	F	0.3467	M	0.17636	F	1.04	M	0.93811	M	0.95404	M
AM	CTRL	AMCTRL-5	AVG	0.196396		0.388086		0.610003		0.795477		0.701529		0.686211
AM	GLAC	AMGLAC-1	1	0.13049	O	0.21292	M	0.40546	O	0.408	M	0.26874	F	0.68597	F
AM	GLAC	AMGLAC-1	2	0.18746	O	0.21924	F	0.38536	M	0.381	F	1.05834	F	0.70879	M
AM	GLAC	AMGLAC-1	3	0.15661	O	0.24749	M	0.3398	M	0.503	M	0.34672	M	0.81633	F
AM	GLAC	AMGLAC-1	4	0.13665	O	0.27507	F	0.40184	O	0.25766	F	0.5352	M	0.71278	M
AM	GLAC	AMGLAC-1	5	0.1402	O	0.22093	M	0.36239	M	0.38401	M	0.68487	F	0.62272	F
AM	GLAC	AMGLAC-1	6	-	-	0.21541	M	0.40989	O	0.4996	M	0.6687	M	0.95739	F
AM	GLAC	AMGLAC-1	7	-	-	0.22918	F	0.28683	F	0.51695	M	0.4332	F	0.59384	M
AM	GLAC	AMGLAC-1	8	-	-	0.21361	F	0.3683	O	0.5966	F	0.32881	F	0.36713	F
AM	GLAC	AMGLAC-1	9	-	-	0.1918	M	0.35117	M	0.53687	M	0.53858	M	0.69355	M
AM	GLAC	AMGLAC-1	10	-	-	0.19932	M	0.48423	M	0.76844	M	0.56747	M	0.7098	M
AM	GLAC	AMGLAC-1	AVG	0.150282		0.222497		0.379527		0.485213		0.543063		0.68683
AM	GLAC	AMGLAC-2	1	0.19695	M	0.32962	M	0.25095	F	0.32104	F	0.79824	M	0.93811	M
AM	GLAC	AMGLAC-2	2	0.11951	O	0.19595	M	0.61071	O	0.41388	M	0.37889	M	0.26874	M
AM	GLAC	AMGLAC-2	3	0.09143	O	0.21798	F	0.49885	M	0.53422	M	0.50135	F	1.05834	M
AM	GLAC	AMGLAC-2	4	0.16139	O	0.13722	F	0.29638	M	0.69682	M	0.33583	F	0.34672	F
AM	GLAC	AMGLAC-2	5	0.14917	O	0.39533	M	0.55485	M	0.60247	M	0.97587	M	0.95115	M
AM	GLAC	AMGLAC-2	6	0.12529	O	0.20145	M	0.34596	F	0.57974	F	0.51334	M	1.03531	F
AM	GLAC	AMGLAC-2	7	0.28235	O	0.23161	F	0.40012	F	0.53603	F	0.67183	F	0.61506	M
AM	GLAC	AMGLAC-2	8	0.13006	O	0.29092	M	0.43089	M	0.4385	M	0.89127	M	0.90052	M
AM	GLAC	AMGLAC-2	9	0.16683	O	0.17711	O	0.63997	F	0.82756	F	0.79615	M	0.57234	F
AM	GLAC	AMGLAC-2	10	0.20714	O	0.30127	F	0.38831	M	0.60728	M	0.38404	F	0.57353	F
AM	GLAC	AMGLAC-2	AVG	0.163012		0.247846		0.441699		0.555754		0.624681		0.725982
AM	GLAC	AMGLAC-3	1	0.14136	O	0.38481	M	0.46742	O	0.80819	M	0.8802	F	0.96567	M
AM	GLAC	AMGLAC-3	2	0.20594	O	0.24617	M	0.40251	M	0.67163	M	0.80538	M	0.74366	F
AM	GLAC	AMGLAC-3	3	0.13672	O	0.2994	M	0.57908	M	0.90006	F	1.09218	F	0.86747	F
AM	GLAC	AMGLAC-3	4	0.16125	O	0.33739	M	0.40547	M	0.48934	M	0.71812	F	1.02111	M
AM	GLAC	AMGLAC-3	5	0.18492	O	0.24637	M	0.48175	M	0.83082	F	0.57576	F	1.07914	M
AM	GLAC	AMGLAC-3	6	0.15685	O	0.27322	M	0.56308	M	0.62184	M	0.86128	M	0.95837	F
AM	GLAC	AMGLAC-3	7	0.19674	O	0.30507	F	0.60645	M	0.68238	M	0.94877	M	0.75631	F
AM	GLAC	AMGLAC-3	8	0.173	O	0.3366	M	0.51232	M	0.82845	M	0.8632	M	0.97687	M
AM	GLAC	AMGLAC-3	9	0.16593	O	0.35169	F	0.54179	F	0.86803	F	0.75808	M	0.95573	F
AM	GLAC	AMGLAC-3	10	0.14407	O	0.17977	M	0.68957	F	0.72345	M	0.71986	M	0.79162	M
AM	GLAC	AMGLAC-3	AVG	0.166678		0.296049		0.524944		0.742419		0.822283		0.911595
AM	GLAC	AMGLAC-4	1	0.1651	F	0.39947	M	0.62535	M	0.79718	M	1.00757	M	1.14767	M
AM	GLAC	AMGLAC-4	2	0.1244	F	0.21635	F	0.60706	M	0.88351	F	0.80108	M	0.86592	M
AM	GLAC	AMGLAC-4	3	0.13568	O	0.33342	M	0.26344	F	0.61461	F	0.35046	F	0.43313	F
AM	GLAC	AMGLAC-4	4	0.15599	O	0.159	F	0.47482	M	0.3368	F	0.68564	M	0.82898	M
AM	GLAC	AMGLAC-4	5	0.23822	M	0.21073	M	0.23673	O	0.64985	F	0.7032	M	0.74977	M
AM	GLAC	AMGLAC-4	6	0.09733	F	0.13017	O	0.4945	M	0.63676	F	1.02116	M	1.27276	M
AM	GLAC	AMGLAC-4	7	0.17488	F	0.30883	M	0.728	M	0.52421	M	0.48705	F	0.64938	F
AM	GLAC	AMGLAC-4	8	0.17564	F	0.25237	F	0.36942	F	0.48084	F	0.56678	F	0.79304	M
AM	GLAC	AMGLAC-4	9	0.164	O	0.29679	F	0.65436	M	0.61404	F	0.37768	F	0.56678	F
AM	GLAC	AMGLAC-4	10	0.17701	F	0.1765	F	0.47674	F	0.50141	F	0.75618	M	0.42964	F
AM	GLAC	AMGLAC-4	AVG	0.160825		0.248363		0.493042		0.603921		0.67568		0.773707
AM	GLAC	AMGLAC-5	1	0.12263	O	0.1873	O	0.35345	O	0.56141	M	0.17928	F	0.58146	M
AM	GLAC	AMGLAC-5	2	0.10405	O	0.30091	O	0.30718	M	0.67859	M	0.52064	M	0.86504	M
AM	GLAC	AMGLAC-5	3	0.18466	O	0.23724	M	0.24533	M	0.59915	M	0.48504	M	0.27668	F
AM	GLAC	AMGLAC-5	4	0.13875	O	0.2902	M	0.42732	F	0.31424	F	0.64465	M	0.31122	F
AM	GLAC	AMGLAC-5	5	0.21624	M	0.28986	O	0.50528	M	0.27655	F	0.74748	M	0.65849	M
AM	GLAC	AMGLAC-5	6	0.19656	O	0.20787	F	0.24772	F	0.57026	M	0.66412	M	0.3968	F
AM	GLAC	AMGLAC-5	7	0.21599	O	0.28058	M	0.23709	F	0.52513	F	0.58587	F	0.69048	M
AM	GLAC	AMGLAC-5	8	0.22429	O	0.54865	F	0.21297	F	0.63707	M	0.63881	M	0.81938	M
AM	GLAC	AMGLAC-5	9	0.11328	O	0.3424	M	0.16579	F	0.27408	F	0.67227	F	0.67699	F
AM	GLAC	AMGLAC-5	10	0.14755	O	0.17479	O	0.31955	O	0.258	F	0.39738	F	0.93696	M
AM	GLAC	AMGLAC-5	AVG	0.1664		0.28598		0.302168		0.469448		0.553554		0.62135
AM	MELT	AMMELT-1	1	0.03697	O	0.11038	O	0.10788	O	0.16874	O	0.24207	O	0.28531	O
AM	MELT	AMMELT-1	2	0.07109	O	0.2508	O	0.10518	O	0.28617	F	0.20816	O	0.2878	O
AM	MELT	AMMELT-1	3	0.17848	O	0.04392	O	0.09713	O	0.07038	O	0.08821	O	0.35369	O
AM	MELT	AMMELT-1	4	0.08055	O	0.04018	O	0.06956	O	0.12198	F	0.25647	O	0.16245	O
AM	MELT	AMMELT-1	5	0.06418	O	0.16606	O	0.11498	O	0.23666	O	0.27792	O	0.32488	O
AM	MELT	AMMELT-1	6	0.05395	O	0.07222	O	0.06467	O	0.05409	O	0.16483	M	0.22474	O
AM	MELT	AMMELT-1	7	0.23876	O	0.08089	O	0.05115	O	0.08284	O	0.0793	O	0.16871	O
AM	MELT	AMMELT-1	8	0.08003	O	0.14296	O	0.11415	O	0.25682	O	0.16039	O	-	-
AM	MELT	AMMELT-1	9	0.09947	O	0.13481	O	0.09829	O	0.04041	O	0.08821	O	-	-
AM	MELT	AMMELT-1	10	0.0457	O	0.12301	O	0.13202	O	0.13063	O	0.28786	O	-	-
AM	MELT	AMMELT-1	AVG	0.094918		0.116523		0.095501		0.144872		0.185342		0.258226
AM	MELT	AMMELT-2	1	0.0174	O	0.08547	O	0.15496	M	0.17101	M	0.13482	O	0.21301	O
AM	MELT	AMMELT-2	2	0.06178	O	0.04958	O	0.11799	M	0.17604	O	0.09622	O	0.2835	O
AM	MELT	AMMELT-2	3	0.02137	O	0.13238	O	0.11079	M	0.19738	O	0.21141	O	0.36539	O
AM	MELT	AMMELT-2	4	0.10547	O	0.23128	O	0.20699	M	0.31171	O	0.13317	O	0.1043	O
AM	MELT	AMMELT-2	5	0.02528	O	0.0712	O	0.07903	M	0.1816	O	0.29034	O	0.19084	O
AM	MELT	AMMELT-2	6	0.07335	O	0.11503	O	0.13841	O	0.08929	O	0.23172	O	0.12845	O
AM	MELT	AMMELT-2	7	0.03239	O	0.043	O	0.08945	M	0.27573	O	0.1782	O	0.36815	O
AM	MELT	AMMELT-2	8	0.09608	O	0.26268	O	0.26485	O	0.18306	O	0.12541	O	0.10816	O
AM	MELT	AMMELT-2	9	0.0457	O	0.08203	O	0.10623	M	0.11769	O	0.17723	O	0.3149	O
AM	MELT	AMMELT-2	10	0.03564	O	0.11608	O	0.07769	O	0.19791	O	0.12629	O	0.29528	O
AM	MELT	AMMELT-2	AVG	0.051446		0.118873		0.134639		0.190142		0.170481		0.237198
AM	MELT	AMMELT-3	1	0.23137	O	0.04297	O	0.10455	O	0.37605	O	0.1513	O	0.23122	O
AM	MELT	AMMELT-3	2	0.01859	O	0.10034	O	0.08253	O	0.15078	O	0.16611	O	0.30638	O
AM	MELT	AMMELT-3	3	0.04353	O	0.07159	O	0.14929	O	0.21542	O	0.31124	O	0.39408	O
AM	MELT	AMMELT-3	4	0.11892	O	0.10841	O	0.1049	O	0.10939	O	0.11994	O	0.22144	O
AM	MELT	AMMELT-3	5	0.06604	O	0.08594	O	0.10149	O	0.19148	O	0.1866	O	0.82633	O
AM	MELT	AMMELT-3	6	0.04931	O	0.04594	O	0.15036	O	0.20856	O	0.32152	O	0.49974	O
AM	MELT	AMMELT-3	7	0.03913	O	0.12352	O	0.0786	O	0.24445	O	0.38303	O	0.30476	O
AM	MELT	AMMELT-3	8	0.0336	O	0.08945	O	0.21138	O	0.26967	O	0.10575	O	0.47886	O
AM	MELT	AMMELT-3	9	0.03275	O	0.03707	O	0.09388	O	0.26422	O	0.09023	O	0.26739	O
AM	MELT	AMMELT-3	10	0.02058	O	0.12804	O	0.11406	O	0.4804	O	0.34425	O	0.81856	O
AM	MELT	AMMELT-3	AVG	0.065382		0.083327		0.119104		0.251042		0.217997		0.434876
AM	MELT	AMMELT-4	1	0.10791	O	0.09533	O	0.20073	O	0.24428	O	0.28387	O	0.72997	O
AM	MELT	AMMELT-4	2	0.04353	O	0.06547	O	0.35607	F	0.75544	O	1.00022	O	1.0151	O
AM	MELT	AMMELT-4	3	0.09101	O	0.40981	O	0.1714	F	0.39868	O	0.92595	O	0.47384	O
AM	MELT	AMMELT-4	4	0.03697	O	0.08084	O	0.26994	O	0.6078	O	0.31111	O	0.5359	O
AM	MELT	AMMELT-4	5	0.03357	O	0.07883	O	0.29322	F	1.1325	O	0.27489	O	1.03953	O
AM	MELT	AMMELT-4	6	0.05749	O	0.1	O	0.27476	F	1.03447	O	0.67779	O	1.07546	O
AM	MELT	AMMELT-4	7	0.01727	O	0.12312	O	0.22219	O	0.70306	O	0.40962	O	0.37612	O
AM	MELT	AMMELT-4	8	0.02725	O	0.14176	M	0.19094	O	0.13379	O	0.21708	O	0.22532	O
AM	MELT	AMMELT-4	9	0.03923	O	0.08868	O	0.32069	F	0.83201	O	0.47997	O	0.95159	O
AM	MELT	AMMELT-4	10	0.07861	O	0.08924	M	0.32826	F	0.96879	O	0.32017	O	0.69342	O
AM	MELT	AMMELT-4	AVG	0.053284		0.127308		0.26282		0.681082		0.490067		0.711625
AM	MELT	AMMELT-5	1	0.21104	O	0.1426	O	0.38226	O	0.09459	O	0.19098	O	0.7995	O
AM	MELT	AMMELT-5	2	0.13216	O	0.07136	O	0.16619	O	0.45649	O	0.13811	O	0.22255	O
AM	MELT	AMMELT-5	3	0.07014	O	0.1849	O	0.12788	O	0.30779	O	0.2676	O	0.63151	O
AM	MELT	AMMELT-5	4	0.02826	O	0.09947	O	0.16938	O	0.30713	O	0.30891	O	0.57258	O
AM	MELT	AMMELT-5	5	0.09333	O	0.08956	O	0.23638	O	0.14106	O	0.26959	O	0.19698	O
AM	MELT	AMMELT-5	6	0.03402	O	0.07222	O	0.16317	O	0.11942	O	0.40113	O	0.16789	O
AM	MELT	AMMELT-5	7	0.0258	O	0.11767	O	0.10252	O	0.31447	O	0.50007	O	0.24482	O
AM	MELT	AMMELT-5	8	0.1684	O	0.14599	O	0.09475	O	0.23105	O	0.15052	O	0.59446	O
AM	MELT	AMMELT-5	9	0.15877	O	0.09004	O	0.25402	F	0.48875	O	0.31489	O	0.34071	O
AM	MELT	AMMELT-5	10	0.02916	O	0.15556	O	0.04222	O	0.35565	O	0.30854	O	0.93732	O
AM	MELT	AMMELT-5	AVG	0.095108		0.116937		0.173877		0.28164		0.285034		0.470832
NL	CLIM	NLCLIM-1	1	0.1071	O	0.03163	O	0.13456	O	0.08377	O	0.08104	O	0.34246	M
NL	CLIM	NLCLIM-1	2	0.11471	O	0.08276	O	0.13217	M	0.09596	O	0.10582	O	0.30064	M
NL	CLIM	NLCLIM-1	3	0.11823	O	0.02464	O	0.07196	O	0.07821	O	0.15788	O	0.24589	M
NL	CLIM	NLCLIM-1	4	-	-	0.05306	O	0.06756	O	0.05492	O	0.21873	O	0.12882	O
NL	CLIM	NLCLIM-1	5	-	-	0.08842	O	-	-	0.13177	O	0.20399	O	0.12971	F
NL	CLIM	NLCLIM-1	6	-	-	-	-	-	-	0.05512	O	-	-	0.10997	O
NL	CLIM	NLCLIM-1	7	-	-	-	-	-	-	0.20714	O	-	-	0.10757	O
NL	CLIM	NLCLIM-1	8	-	-	-	-	-	-	0.18297	O	-	-	0.11799	O
NL	CLIM	NLCLIM-1	9	-	-	-	-	-	-	-	-	-	-	-	-
NL	CLIM	NLCLIM-1	10	-	-	-	-	-	-	-	-	-	-	-	-
NL	CLIM	NLCLIM-1	AVG	0		0.056102		0		0.111232		0.153492		0.185381
NL	CLIM	NLCLIM-2	1	0.14622	O	0.13549	O	0.2045	M	0.1778	M	0.12518	O	0.14869	F
NL	CLIM	NLCLIM-2	2	0.15193	O	0.04048	O	0.05496	M	0.13567	O	0.19345	O	0.31682	M
NL	CLIM	NLCLIM-2	3	0.14277	O	-	-	0.13731	M	0.19544	O	0.33542	O	0.14819	M
NL	CLIM	NLCLIM-2	4	0.11184	O	-	-	0.10061	F	0.09836	O	0.21442	O	0.30004	M
NL	CLIM	NLCLIM-2	5	0.07213	O	-	-	0.06968	O	0.10991	O	0.07546	O	0.18679	O
NL	CLIM	NLCLIM-2	6	0.13265	O	-	-	0.15808	O	0.24094	O	-	-	0.07419	O
NL	CLIM	NLCLIM-2	7	0.1017	O	-	-	0.11804	O	0.06578	O	-	-	0.36511	M
NL	CLIM	NLCLIM-2	8	0.0962	O	-	-	-	-	-	-	-	-	-	-
NL	CLIM	NLCLIM-2	9	0.16274	O	-	-	-	-	-	-	-	-	-	-
NL	CLIM	NLCLIM-2	10	0.121	O	-	-	-	-	-	-	-	-	-	-
NL	CLIM	NLCLIM-2	AVG	0.123918		0		0.120454		0.146271		0.188786		0.219976
NL	CLIM	NLCLIM-3	1	0.1333	O	0.03719	O	0.08868	F	0.18019	M	0.09886	O	0.17402	M
NL	CLIM	NLCLIM-3	2	0.12548	O	0.05332	O	0.06346	M	0.06545	O	0.09554	M	0.29369	M
NL	CLIM	NLCLIM-3	3	0.08787	O	0.04981	O	0.03731	O	0.09856	M	0.24579	O	0.0992	M
NL	CLIM	NLCLIM-3	4	0.07938	O	0.04596	O	0.05298	O	0.05318	M	0.08791	O	0.13346	F
NL	CLIM	NLCLIM-3	5	0.07947	O	0.03834	O	0.10615	O	0.05719	F	0.23093	O	0.35487	F
NL	CLIM	NLCLIM-3	6	0.08367	O	-	-	0.05467	O	0.161	O	0.06709	O	-	-
NL	CLIM	NLCLIM-3	7	0.07827	O	-	-	0.12725	O	0.08161	O	0.05239	O	-	-
NL	CLIM	NLCLIM-3	8	0.10878	O	-	-	0.07213	O	0.17571	O	0.13552	M	-	-
NL	CLIM	NLCLIM-3	9	0.06432	O	-	-	0.06347	O	0.10039	O	0.05261	O	-	-
NL	CLIM	NLCLIM-3	10	0.07582	O	-	-	0.08105	O	0.05367	O	0.22285	O	-	-
NL	CLIM	NLCLIM-3	AVG	0.091636		0.044924		0.074715		0.102695		0.128949		0.211048
NL	CLIM	NLCLIM-4	1	0.08465	O	0.12427	M	0.08166	O	0.0707	O	0.18925	O	0.49465	M
NL	CLIM	NLCLIM-4	2	0.04776	O	0.04087	O	0.08766	O	0.15271	O	0.10848	O	0.24923	F
NL	CLIM	NLCLIM-4	3	0.05779	O	0.04662	O	0.11343	O	0.16925	O	0.23567	O	0.16769	F
NL	CLIM	NLCLIM-4	4	0.07002	O	0.11547	O	0.1123	O	0.16154	O	0.1034	O	0.41022	M
NL	CLIM	NLCLIM-4	5	0.05188	O	0.07196	O	0.23561	M	0.16393	O	0.16078	O	0.21759	M
NL	CLIM	NLCLIM-4	6	0.0661	O	0.0773	F	0.074	O	0.32984	O	0.13699	O	0.18636	O
NL	CLIM	NLCLIM-4	7	0.06102	O	0.08213	O	0.12361	O	0.03173	O	0.14628	O	0.17708	O
NL	CLIM	NLCLIM-4	8	0.09091	O	0.06772	O	0.12624	O	0.12426	O	0.16361	O	0.37289	M
NL	CLIM	NLCLIM-4	9	0.0758	O	0.04164	O	0.05802	O	0.15241	O	0.35829	O	0.36691	M
NL	CLIM	NLCLIM-4	10	0.11898	O	0.14708	O	0.21332	M	0.207	O	0.17315	O	1.24508	F
NL	CLIM	NLCLIM-4	AVG	0.072491		0.081506		0.122585		0.156337		0.17759		0.38877
NL	CLIM	NLCLIM-5	1	0.10572	O	-	-	-	-	-	-	0.26651	M	0.37621	M
NL	CLIM	NLCLIM-5	2	0.06797	O	-	-	-	-	-	-	-	-	-	-
NL	CLIM	NLCLIM-5	3	0.08695	O	-	-	-	-	-	-	-	-	-	-
NL	CLIM	NLCLIM-5	4	0.04613	O	-	-	-	-	-	-	-	-	-	-
NL	CLIM	NLCLIM-5	5	0.04543	O	-	-	-	-	-	-	-	-	-	-
NL	CLIM	NLCLIM-5	6	0.03874	O	-	-	-	-	-	-	-	-	-	-
NL	CLIM	NLCLIM-5	7	0.04096	O	-	-	-	-	-	-	-	-	-	-
NL	CLIM	NLCLIM-5	8	0.04139	O	-	-	-	-	-	-	-	-	-	-
NL	CLIM	NLCLIM-5	9	0.02475	O	-	-	-	-	-	-	-	-	-	-
NL	CLIM	NLCLIM-5	10	0.06339	O	-	-	-	-	-	-	-	-	-	-
NL	CLIM	NLCLIM-5	AVG	0.056143		0		0		0		0		0
NL	CTRL	NLCTRL-1	1	0.29495	O	0.2866	F	0.33376	F	0.51002	M	0.56521	F	0.52152	M
NL	CTRL	NLCTRL-1	2	0.2264	O	0.18711	M	0.28829	F	0.48844	M	0.44997	F	0.67426	F
NL	CTRL	NLCTRL-1	3	0.21759	O	0.30225	F	0.29725	M	0.53142	F	0.52549	M	0.64209	F
NL	CTRL	NLCTRL-1	4	0.21736	M	0.27674	M	0.34421	F	0.59375	M	0.56994	M	0.63979	M
NL	CTRL	NLCTRL-1	5	0.17317	F	0.18771	M	0.31703	F	0.5494	F	0.4114	F	0.69781	M
NL	CTRL	NLCTRL-1	6	0.18733	M	0.14114	M	0.48903	M	0.41406	M	0.42587	F	0.55267	F
NL	CTRL	NLCTRL-1	7	0.18482	F	0.25125	M	0.31732	F	0.44471	F	0.62343	M	0.6003	M
NL	CTRL	NLCTRL-1	8	0.14516	M	0.22065	F	0.45711	F	0.72694	F	0.42673	F	0.62413	M
NL	CTRL	NLCTRL-1	9	0.19158	M	0.32483	M	0.41966	M	0.52098	M	0.41599	M	0.67116	M
NL	CTRL	NLCTRL-1	10	0.18426	F	0.31813	F	0.30326	F	0.66623	M	0.3985	M	0.63092	M
NL	CTRL	NLCTRL-1	AVG	0.202262		0.249641		0.356692		0.544595		0.481253		0.625465
NL	CTRL	NLCTRL-2	1	0.25453	F	0.29801	M	0.47487	F	0.53776	F	0.76256	M	0.80043	M
NL	CTRL	NLCTRL-2	2	0.14059	F	0.3145	F	0.45887	M	0.44385	M	0.58053	M	0.77964	F
NL	CTRL	NLCTRL-2	3	0.18833	M	0.12832	F	0.38587	M	0.56488	F	0.55196	M	0.76825	M
NL	CTRL	NLCTRL-2	4	0.15851	M	0.20335	F	0.35892	M	0.57301	M	0.58902	M	0.87632	M
NL	CTRL	NLCTRL-2	5	0.22311	M	0.29973	F	0.50901	F	0.46201	F	0.6849	M	0.75365	M
NL	CTRL	NLCTRL-2	6	0.10482	M	0.28445	F	0.25263	F	0.65597	F	0.64015	F	0.71504	M
NL	CTRL	NLCTRL-2	7	0.15672	F	0.3184	M	0.35091	F	0.53794	F	0.49065	F	0.80561	F
NL	CTRL	NLCTRL-2	8	0.30435	F	0.18786	F	0.40651	F	0.50897	F	0.70661	M	0.69606	F
NL	CTRL	NLCTRL-2	9	0.18347	F	0.17697	F	0.4534	M	0.45495	M	0.6212	F	0.85453	M
NL	CTRL	NLCTRL-2	10	0.25084	F	0.23279	F	0.46743	M	0.66937	F	0.59232	M	0.71685	M
NL	CTRL	NLCTRL-2	AVG	0.196527		0.244438		0.411842		0.540871		0.62199		0.776638
NL	CTRL	NLCTRL-3	1	0.18021	M	0.21521	M	0.29623	F	0.41399	F	0.61965	F	0.78063	M
NL	CTRL	NLCTRL-3	2	0.17054	F	0.35012	M	0.26535	F	0.45034	F	0.74768	F	0.67568	F
NL	CTRL	NLCTRL-3	3	0.23483	F	0.15402	F	0.29469	F	0.32528	M	0.55476	F	0.76953	M
NL	CTRL	NLCTRL-3	4	0.278	F	0.28856	F	0.38314	F	0.51305	M	0.56239	M	0.71338	M
NL	CTRL	NLCTRL-3	5	0.14532	M	0.25884	M	0.43601	F	0.59769	F	0.59913	M	0.63002	M
NL	CTRL	NLCTRL-3	6	0.19308	F	0.20475	F	0.61487	F	0.53853	M	0.39188	M	0.69581	M
NL	CTRL	NLCTRL-3	7	0.1842	F	0.28428	M	0.34387	F	0.49921	M	0.5138	F	0.67803	M
NL	CTRL	NLCTRL-3	8	0.13521	M	0.20108	F	0.2908	M	0.50945	F	0.56449	M	0.67505	M
NL	CTRL	NLCTRL-3	9	0.18103	F	0.24783	M	0.38512	F	0.40504	F	0.69381	F	0.72636	M
NL	CTRL	NLCTRL-3	10	0.15759	F	0.16301	F	0.45347	F	0.30681	M	0.57313	M	0.76251	M
NL	CTRL	NLCTRL-3	AVG	0.186001		0.23677		0.376355		0.455939		0.582072		0.7107
NL	CTRL	NLCTRL-4	1	0.17642	F	0.31941	M	0.44728	F	0.65341	F	0.53023	F	0.70174	F
NL	CTRL	NLCTRL-4	2	0.16057	F	0.26195	F	0.4267	F	0.46908	F	0.63455	M	0.67679	F
NL	CTRL	NLCTRL-4	3	0.22074	F	0.2368	F	0.35293	M	0.4931	F	0.55962	F	0.85038	F
NL	CTRL	NLCTRL-4	4	0.26776	F	0.29822	M	0.34036	M	0.55587	M	0.55755	F	0.68334	M
NL	CTRL	NLCTRL-4	5	0.2057	F	0.29641	F	0.51584	F	0.50484	F	0.65481	M	0.78966	M
NL	CTRL	NLCTRL-4	6	0.23225	M	0.33858	F	0.33243	F	0.47449	F	0.361	F	0.7215	F
NL	CTRL	NLCTRL-4	7	0.1753	F	0.26264	M	0.50348	M	0.42129	M	0.62391	F	0.80888	M
NL	CTRL	NLCTRL-4	8	0.18212	F	0.20669	M	0.36189	F	0.52114	M	0.76741	M	0.6287	F
NL	CTRL	NLCTRL-4	9	0.1819	F	0.28468	F	0.18649	F	0.74573	M	0.48122	F	0.86128	M
NL	CTRL	NLCTRL-4	10	0.16831	M	0.26352	M	0.38796	M	0.45834	M	0.53591	M	0.75293	M
NL	CTRL	NLCTRL-4	AVG	0.197107		0.27689		0.385536		0.529729		0.570621		0.74752
NL	CTRL	NLCTRL-5	1	0.08905	F	0.31152	F	0.37903	F	0.54902	M	0.44457	F	0.6822	F
NL	CTRL	NLCTRL-5	2	0.1725	M	0.37402	F	0.42806	F	0.75696	F	0.434	F	0.74345	M
NL	CTRL	NLCTRL-5	3	0.15164	F	0.27027	F	0.40145	M	0.51092	F	0.53251	F	0.88642	M
NL	CTRL	NLCTRL-5	4	0.13919	F	0.30231	F	0.54021	M	0.46716	M	0.61798	M	0.84914	M
NL	CTRL	NLCTRL-5	5	0.25264	F	0.23495	M	0.42282	F	0.7949	F	0.62362	M	0.87175	M
NL	CTRL	NLCTRL-5	6	0.15164	M	0.32368	F	0.31722	F	0.45903	M	0.55097	F	0.53348	M
NL	CTRL	NLCTRL-5	7	0.17313	F	0.28052	M	0.39791	F	0.57162	F	0.64277	F	0.84759	M
NL	CTRL	NLCTRL-5	8	0.14837	M	0.30154	F	0.42258	M	0.57442	M	0.61735	F	0.67972	F
NL	CTRL	NLCTRL-5	9	0.12691	M	0.2914	F	0.50217	M	0.59271	F	0.57797	F	0.65752	F
NL	CTRL	NLCTRL-5	10	0.19942	M	0.17232	F	0.35673	F	0.52214	F	0.50445	F	0.94461	F
NL	CTRL	NLCTRL-5	AVG	0.160449		0.286253		0.416818		0.579888		0.554619		0.769588
NL	GLAC	NLGLAC-1	1	0.08756	O	-	-	-	-	-	-	-	-	-	-
NL	GLAC	NLGLAC-1	2	0.09518	O	-	-	-	-	-	-	-	-	-	-
NL	GLAC	NLGLAC-1	3	0.15044	O	-	-	-	-	-	-	-	-	-	-
NL	GLAC	NLGLAC-1	4	0.12061	O	-	-	-	-	-	-	-	-	-	-
NL	GLAC	NLGLAC-1	5	0.17302	O	-	-	-	-	-	-	-	-	-	-
NL	GLAC	NLGLAC-1	6	0.16173	O	-	-	-	-	-	-	-	-	-	-
NL	GLAC	NLGLAC-1	7	0.32075	O	-	-	-	-	-	-	-	-	-	-
NL	GLAC	NLGLAC-1	8	0.10507	O	-	-	-	-	-	-	-	-	-	-
NL	GLAC	NLGLAC-1	9	0.16635	O	-	-	-	-	-	-	-	-	-	-
NL	GLAC	NLGLAC-1	10	0.2246	O	-	-	-	-	-	-	-	-	-	-
NL	GLAC	NLGLAC-1	AVG	0.160531		0		0		0		0		0
NL	GLAC	NLGLAC-2	1	0.13087	O	0.09543	M	0.08279	O	0.15783	F	0.19983	O	0.52747	M
NL	GLAC	NLGLAC-2	2	0.16561	O	0.07618	F	0.09866	O	0.15697	F	0.28117	F	0.33201	F
NL	GLAC	NLGLAC-2	3	0.0642	F	0.07696	F	0.10941	O	0.18906	M	0.1755	F	0.33502	F
NL	GLAC	NLGLAC-2	4	0.09227	O	0.07301	F	0.16973	F	0.15946	F	0.215	F	0.24108	F
NL	GLAC	NLGLAC-2	5	0.10541	O	0.07366	F	0.1078	O	0.3904	M	0.17812	F	0.46233	M
NL	GLAC	NLGLAC-2	6	0.09784	O	0.12623	M	0.12019	O	0.21089	F	0.22235	F	0.31681	F
NL	GLAC	NLGLAC-2	7	0.04926	O	0.08351	F	0.10753	O	0.10482	O	0.22566	F	0.30432	F
NL	GLAC	NLGLAC-2	8	0.08688	O	0.08064	O	0.14078	O	0.22268	F	0.20662	F	0.29626	F
NL	GLAC	NLGLAC-2	9	0.10811	O	0.02104	O	0.16967	O	0.15093	F	0.162	F	0.31614	F
NL	GLAC	NLGLAC-2	10	0.1119	O	0.09737	O	0.15822	F	0.21487	F	0.2498	F	0.52237	M
NL	GLAC	NLGLAC-2	AVG	0.101235		0.080403		0.126478		0.195791		0.211605		0.365381
NL	GLAC	NLGLAC-3	1	0.12427	O	0.13289	O	0.11829	O	0.21321	F	0.19663	F	0.36469	F
NL	GLAC	NLGLAC-3	2	0.0973	O	0.11274	O	0.12157	O	0.16809	F	0.23482	M	0.45311	F
NL	GLAC	NLGLAC-3	3	0.08043	O	0.09918	O	0.12245	O	0.20147	M	0.26997	F	0.2771	M
NL	GLAC	NLGLAC-3	4	0.08833	O	0.11899	O	0.20522	O	0.25973	M	0.29005	F	0.27952	F
NL	GLAC	NLGLAC-3	5	0.06804	O	0.14135	O	0.17302	O	0.20102	M	0.19611	M	0.3182	F
NL	GLAC	NLGLAC-3	6	0.081	O	0.18829	O	0.13508	O	0.29755	F	0.21021	F	0.4207	M
NL	GLAC	NLGLAC-3	7	0.07307	O	0.12088	O	0.1688	O	0.16275	F	0.18584	F	0.22409	F
NL	GLAC	NLGLAC-3	8	0.17088	O	0.11687	O	0.14755	O	0.17641	M	0.22912	F	0.22397	F
NL	GLAC	NLGLAC-3	9	0.09243	O	0.07926	O	0.10887	O	0.28771	M	0.12079	F	-	-
NL	GLAC	NLGLAC-3	10	0.18722	O	0.09124	O	0.14091	F	-	-	-	-	-	-
NL	GLAC	NLGLAC-3	AVG	0.106297		0.120169		0.144176		0.21866		0.214838		0.320172
NL	GLAC	NLGLAC-4	1	0.13309	F	0.15644	M	0.18339	M	0.26385	M	0.19388	F	0.83636	F
NL	GLAC	NLGLAC-4	2	0.10103	M	0.09978	F	0.16525	M	0.162	F	0.3149	M	0.23321	F
NL	GLAC	NLGLAC-4	3	0.04474	O	0.15097	O	0.11049	O	0.20177	F	0.23738	M	1.05647	M
NL	GLAC	NLGLAC-4	4	0.06067	O	0.11083	O	0.13614	O	0.15193	F	0.15495	F	0.28844	F
NL	GLAC	NLGLAC-4	5	0.07697	O	0.14473	O	0.15403	F	0.15363	F	0.25121	M	0.14772	F
NL	GLAC	NLGLAC-4	6	0.10169	O	0.13988	M	0.16485	M	0.31601	M	0.22715	M	0.34479	M
NL	GLAC	NLGLAC-4	7	0.07796	O	0.06111	O	0.17689	O	0.21091	F	0.21092	F	0.33518	M
NL	GLAC	NLGLAC-4	8	0.08926	O	0.11252	O	0.12451	O	0.09471	F	0.17109	F	0.22816	F
NL	GLAC	NLGLAC-4	9	0.08203	O	0.06531	O	0.20304	M	0.29349	M	0.17612	F	0.23409	F
NL	GLAC	NLGLAC-4	10	0.08204	O	0.14184	M	0.14499	O	0.15133	F	0.1981	F	0.26959	F
NL	GLAC	NLGLAC-4	AVG	0.084948		0.118341		0.156358		0.199963		0.21357		0.397401
NL	GLAC	NLGLAC-5	1	0.01768	O	0.17885	M	0.25937	M	0.15572	F	0.3181	F	0.50826	M
NL	GLAC	NLGLAC-5	2	0.10148	O	0.1622	M	0.22725	M	0.22172	F	0.19786	M	0.2684	F
NL	GLAC	NLGLAC-5	3	0.07907	O	0.12234	F	0.18931	M	0.13807	F	0.17758	F	0.23565	F
NL	GLAC	NLGLAC-5	4	0.07917	O	0.16009	M	0.15477	F	0.15154	F	0.24646	F	0.31991	F
NL	GLAC	NLGLAC-5	5	0.08555	O	0.15316	M	0.18988	M	0.17918	F	0.24897	F	0.31173	F
NL	GLAC	NLGLAC-5	6	0.07633	O	0.09554	O	0.17914	M	0.24703	F	0.19837	F	0.25463	F
NL	GLAC	NLGLAC-5	7	0.08342	O	0.13512	O	0.20735	O	0.26233	M	0.17621	F	0.71562	F
NL	GLAC	NLGLAC-5	8	0.03367	O	0.14759	M	0.20331	O	0.28041	M	0.26724	M	0.48609	M
NL	GLAC	NLGLAC-5	9	0.033	O	0.13997	M	0.18534	M	0.22907	F	0.34257	M	0.39748	M
NL	GLAC	NLGLAC-5	10	0.02431	O	0.17579	M	0.22492	M	0.20087	F	0.30936	F	0.24694	F
NL	GLAC	NLGLAC-5	AVG	0.061368		0.147065		0.202064		0.206594		0.248272		0.374471
NL	MELT	NLMELT-1	1	0.30162	O	0.03917	O	0.14468	F	0.08927	O	0.36395	O	0.08896	O
NL	MELT	NLMELT-1	2	0.14264	O	0.04896	O	0.06901	O	0.16815	O	0.29355	O	0.10099	O
NL	MELT	NLMELT-1	3	0.15822	O	0.04485	O	0.05769	O	0.03954	O	0.18991	O	0.15537	O
NL	MELT	NLMELT-1	4	0.13885	O	0.0749	O	0.1018	O	0.10962	O	0.13828	O	0.20121	O
NL	MELT	NLMELT-1	5	0.07534	O	0.2675	O	0.04352	O	0.07273	O	0.22765	O	0.15931	O
NL	MELT	NLMELT-1	6	0.14683	O	0.10033	O	0.03448	O	0.07509	O	0.17824	O	0.22409	F
NL	MELT	NLMELT-1	7	0.05562	O	0.07753	O	0.07955	O	0.0532	O	0.22413	O	0.34443	M
NL	MELT	NLMELT-1	8	0.01567	O	0.03225	O	0.19515	O	0.05168	O	0.13808	O	0.14719	O
NL	MELT	NLMELT-1	9	0.10384	O	0.03454	O	0.06096	O	0.04622	O	0.07198	O	0.15393	O
NL	MELT	NLMELT-1	10	0.17941	O	0.05035	O	0.10341	O	0.04312	O	0.13029	O	0.14003	O
NL	MELT	NLMELT-1	AVG	0.131804		0.077038		0.089025		0.074862		0.195606		0.171551
NL	MELT	NLMELT-2	1	0.02118	O	0.0849	O	0.15199	O	0.02752	O	0.35754	F	0.08829	O
NL	MELT	NLMELT-2	2	0.07374	O	0.03121	O	0.0675	O	0.03612	O	0.17884	O	0.0872	O
NL	MELT	NLMELT-2	3	0.07514	O	0.03517	O	0.05191	O	0.03324	O	0.25142	O	0.13432	O
NL	MELT	NLMELT-2	4	0.05729	O	0.036	O	0.05758	O	0.06265	O	0.22232	O	0.06729	O
NL	MELT	NLMELT-2	5	0.19372	O	0.04462	O	0.05212	O	0.07099	O	0.09505	O	0.13344	O
NL	MELT	NLMELT-2	6	0.08548	O	0.04111	O	0.11079	O	0.0369	O	0.08698	O	0.078	O
NL	MELT	NLMELT-2	7	0.10953	O	0.03371	O	0.0421	O	0.03324	O	0.1245	O	0.128	O
NL	MELT	NLMELT-2	8	0.08608	O	0.05578	O	0.0927	O	0.05357	O	0.0912	O	0.25077	F
NL	MELT	NLMELT-2	9	0.05493	O	0.05538	O	0.13823	O	0.04243	O	0.226	O	0.43362	M
NL	MELT	NLMELT-2	10	0.09318	O	0.02109	O	0.084	O	0.08869	O	0.2056	O	0.14442	O
NL	MELT	NLMELT-2	AVG	0.085027		0.043897		0.084892		0.048535		0.183945		0.154535
NL	MELT	NLMELT-3	1	0.05536	O	0.04787	O	0.02334	O	0.10908	O	0.20644	O	0.08388	O
NL	MELT	NLMELT-3	2	0.02558	O	0.03494	O	0.04689	O	0.13014	O	0.08302	O	0.14893	O
NL	MELT	NLMELT-3	3	0.04586	O	0.16339	O	0.04689	O	0.05995	O	0.2726	O	0.04991	O
NL	MELT	NLMELT-3	4	0.04752	O	0.02758	O	0.01875	O	0.05576	O	0.07024	O	0.07484	O
NL	MELT	NLMELT-3	5	0.06158	O	0.02471	O	0.02565	O	0.05227	O	0.05555	O	0.05372	O
NL	MELT	NLMELT-3	6	0.0875	O	0.02301	O	0.08676	O	0.0754	O	0.04252	O	0.08847	O
NL	MELT	NLMELT-3	7	0.02146	O	0.04594	O	0.05367	O	0.04487	O	0.05577	O	0.1435	O
NL	MELT	NLMELT-3	8	0.05103	O	0.05758	O	0.06211	O	0.03397	O	0.093	O	0.13669	O
NL	MELT	NLMELT-3	9	0.06752	O	0.02871	O	0.06442	O	0.06602	O	0.09386	O	0.10379	O
NL	MELT	NLMELT-3	10	0.07058	O	0.10726	O	0.06882	O	0.04254	O	0.04272	O	0.13289	O
NL	MELT	NLMELT-3	AVG	0.053399		0.056099		0.04973		0.067		0.101572		0.101662
NL	MELT	NLMELT-4	1	0.01014	O	0.02188	O	0.03412	O	0.0485	O	0.09643	O	0.15414	O
NL	MELT	NLMELT-4	2	0.00779	O	0.06497	O	0.05203	O	0.12508	O	0.09067	O	0.13166	O
NL	MELT	NLMELT-4	3	0.03668	O	0.02459	O	0.02991	O	0.02503	O	0.06376	O	0.13116	O
NL	MELT	NLMELT-4	4	0.00862	O	0.07923	O	0.12196	O	0.04217	O	0.0811	O	0.11633	O
NL	MELT	NLMELT-4	5	0.05844	O	0.06621	O	0.10678	O	0.06695	O	0.07545	O	0.06906	O
NL	MELT	NLMELT-4	6	0.17133	O	0.04123	O	0.06227	O	0.04375	O	0.04466	O	0.09888	O
NL	MELT	NLMELT-4	7	0.09513	O	0.05361	O	0.05427	O	0.10897	O	0.07429	O	0.09486	O
NL	MELT	NLMELT-4	8	0.05576	O	0.04998	O	0.05821	O	0.16096	O	0.05563	O	0.10314	O
NL	MELT	NLMELT-4	9	0.10724	O	0.03249	O	0.05814	O	0.08442	O	0.08692	O	0.0791	O
NL	MELT	NLMELT-4	10	0.04315	O	0.1167	O	0.06156	O	0.1032	O	0.0887	O	0.10631	O
NL	MELT	NLMELT-4	AVG	0.059428		0.055089		0.063925		0.080903		0.075761		0.108464
NL	MELT	NLMELT-5	1	0.1515	O	0.13296	O	0.02723	O	0.16618	O	0.06769	O	0.10219	O
NL	MELT	NLMELT-5	2	0.01691	O	0.06668	O	0.0627	O	0.12586	O	0.04969	O	0.0748	O
NL	MELT	NLMELT-5	3	0.00807	O	0.05313	O	0.1124	O	0.18458	M	0.07647	O	0.1299	O
NL	MELT	NLMELT-5	4	0.02688	O	0.08037	O	0.08203	O	0.12655	O	0.07605	O	0.07855	O
NL	MELT	NLMELT-5	5	0.01947	O	0.14029	O	0.03438	O	0.27904	O	0.06628	O	0.08343	O
NL	MELT	NLMELT-5	6	0.01162	O	0.07519	O	0.03252	O	0.13112	O	0.06955	O	0.19846	F
NL	MELT	NLMELT-5	7	0.02867	O	0.05607	O	0.04906	O	0.07365	O	0.04438	O	0.19899	M
NL	MELT	NLMELT-5	8	0.01356	O	0.0952	O	0.10493	O	0.04783	O	0.03987	O	0.1789	F
NL	MELT	NLMELT-5	9	0.02706	O	0.08744	O	0.16035	O	0.08907	M	0.05963	O	0.19957	F
NL	MELT	NLMELT-5	10	0.0162	O	0.03499	O	0.07076	-	-	F	0.06823	O	0.37454	O
NL	MELT	NLMELT-5	AVG	0.031994		0.082232		0.073636		0.135987		0.061784		0.161933

## Sheet: 2c Gam MF Raw
SPECIES	TREATMENT	REP	GAM #	15DAY_M/F	20DAY_M/F	25DAY_M/F	30DAY_M/F	35DAY_M/F	40DAY_M/F
AM	CLIM	AMCLIM-1	1	-	-	O	O	O	O
AM	CLIM	AMCLIM-1	2	-	-	O	O	O	O
AM	CLIM	AMCLIM-1	3	-	-	O	O	O	M
AM	CLIM	AMCLIM-1	4	-	-	O	O	O	O
AM	CLIM	AMCLIM-1	5	-	-	O	O	O	O
AM	CLIM	AMCLIM-1	6	-	-	O	-	M	M
AM	CLIM	AMCLIM-1	7	-	-	O	-	O	O
AM	CLIM	AMCLIM-1	8	-	-	O	-	-	-
AM	CLIM	AMCLIM-1	9	-	-	-	-	-	-
AM	CLIM	AMCLIM-1	10	-	-	-	-	-	-
AM	CLIM	AMCLIM-1	NOM	0	0	0	0	1	2
AM	CLIM	AMCLIM-1	NOF	0	0	0	0	0	0
AM	CLIM	AMCLIM-1	NOO	0	0	8	5	6	5
AM	CLIM	AMCLIM-2	1	-	-	-	-	M	O
AM	CLIM	AMCLIM-2	2	-	-	-	-	-	-
AM	CLIM	AMCLIM-2	3	-	-	-	-	-	-
AM	CLIM	AMCLIM-2	4	-	-	-	-	-	-
AM	CLIM	AMCLIM-2	5	-	-	-	-	-	-
AM	CLIM	AMCLIM-2	6	-	-	-	-	-	-
AM	CLIM	AMCLIM-2	7	-	-	-	-	-	-
AM	CLIM	AMCLIM-2	8	-	-	-	-	-	-
AM	CLIM	AMCLIM-2	9	-	-	-	-	-	-
AM	CLIM	AMCLIM-2	10	-	-	-	-	-	-
AM	CLIM	AMCLIM-2	NOM	0	0	0	0	1	0
AM	CLIM	AMCLIM-2	NOF	0	0	0	0	0	0
AM	CLIM	AMCLIM-2	NOO	0	0	0	0	0	1
AM	CLIM	AMCLIM-3	1	O	O	F	-	-	-
AM	CLIM	AMCLIM-3	2	O	O	O	-	-	-
AM	CLIM	AMCLIM-3	3	-	O	O	-	-	-
AM	CLIM	AMCLIM-3	4	-	O	M	-	-	-
AM	CLIM	AMCLIM-3	5	-	O	M	-	-	-
AM	CLIM	AMCLIM-3	6	-	O	M	-	-	-
AM	CLIM	AMCLIM-3	7	-	O	M	-	-	-
AM	CLIM	AMCLIM-3	8	-	O	M	-	-	-
AM	CLIM	AMCLIM-3	9	-	O	M	-	-	-
AM	CLIM	AMCLIM-3	10	-	O	O	-	-	-
AM	CLIM	AMCLIM-3	NOM	0	0	6	0	0	0
AM	CLIM	AMCLIM-3	NOF	0	0	1	0	0	0
AM	CLIM	AMCLIM-3	NOO	2	10	3	0	0	0
AM	CLIM	AMCLIM-4	1	-	M	F	O	O	-
AM	CLIM	AMCLIM-4	2	-	M	M	O	O	-
AM	CLIM	AMCLIM-4	3	-	O	M	O	O	-
AM	CLIM	AMCLIM-4	4	-	-	M	O	O	-
AM	CLIM	AMCLIM-4	5	-	-	O	O	O	-
AM	CLIM	AMCLIM-4	6	-	-	O	O	O	-
AM	CLIM	AMCLIM-4	7	-	-	O	O	O	-
AM	CLIM	AMCLIM-4	8	-	-	O	O	O	-
AM	CLIM	AMCLIM-4	9	-	-	O	O	O	-
AM	CLIM	AMCLIM-4	10	-	-	O	O	O	-
AM	CLIM	AMCLIM-4	NOM	0	2	3	0	0	0
AM	CLIM	AMCLIM-4	NOF	0	0	1	0	0	0
AM	CLIM	AMCLIM-4	NOO	0	1	6	10	10	0
AM	CLIM	AMCLIM-5	1	-	-	O	-	O	O
AM	CLIM	AMCLIM-5	2	-	-	-	-	-	O
AM	CLIM	AMCLIM-5	3	-	-	-	-	-	O
AM	CLIM	AMCLIM-5	4	-	-	-	-	-	O
AM	CLIM	AMCLIM-5	5	-	-	-	-	-	O
AM	CLIM	AMCLIM-5	6	-	-	-	-	-	O
AM	CLIM	AMCLIM-5	7	-	-	-	-	-	O
AM	CLIM	AMCLIM-5	8	-	-	-	-	-	O
AM	CLIM	AMCLIM-5	9	-	-	-	-	-	O
AM	CLIM	AMCLIM-5	10	-	-	-	-	-	O
AM	CLIM	AMCLIM-5	NOM	0	0	0	0	0	0
AM	CLIM	AMCLIM-5	NOF	0	0	0	0	0	0
AM	CLIM	AMCLIM-5	NOO	0	0	1	0	1	10
AM	CTRL	AMCTRL-1	1	O	M	M	F	F	M
AM	CTRL	AMCTRL-1	2	O	M	M	M	F	F
AM	CTRL	AMCTRL-1	3	O	O	M	F	F	F
AM	CTRL	AMCTRL-1	4	O	O	M	M	F	F
AM	CTRL	AMCTRL-1	5	M	F	F	F	F	F
AM	CTRL	AMCTRL-1	6	O	M	M	M	F	F
AM	CTRL	AMCTRL-1	7	M	F	M	F	M	F
AM	CTRL	AMCTRL-1	8	O	F	M	M	M	F
AM	CTRL	AMCTRL-1	9	O	M	M	F	F	M
AM	CTRL	AMCTRL-1	10	O	M	M	F	M	F
AM	CTRL	AMCTRL-1	NOM	2	5	9	4	3	2
AM	CTRL	AMCTRL-1	NOF	0	3	1	6	7	8
AM	CTRL	AMCTRL-1	NOO	8	2	0	0	0	0
AM	CTRL	AMCTRL-2	1	O	F	M	M	M	F
AM	CTRL	AMCTRL-2	2	F	M	M	M	F	F
AM	CTRL	AMCTRL-2	3	M	M	M	M	F	M
AM	CTRL	AMCTRL-2	4	F	M	F	F	F	M
AM	CTRL	AMCTRL-2	5	M	F	F	F	M	M
AM	CTRL	AMCTRL-2	6	M	F	M	M	F	F
AM	CTRL	AMCTRL-2	7	M	F	M	M	F	F
AM	CTRL	AMCTRL-2	8	O	M	F	F	M	F
AM	CTRL	AMCTRL-2	9	O	M	M	M	M	F
AM	CTRL	AMCTRL-2	10	O	M	M	M	M	M
AM	CTRL	AMCTRL-2	NOM	4	6	7	7	5	4
AM	CTRL	AMCTRL-2	NOF	2	4	3	3	5	6
AM	CTRL	AMCTRL-2	NOO	4	0	0	0	0	0
AM	CTRL	AMCTRL-3	1	F	F	M	M	F	F
AM	CTRL	AMCTRL-3	2	F	F	M	M	F	F
AM	CTRL	AMCTRL-3	3	M	M	F	M	F	F
AM	CTRL	AMCTRL-3	4	M	F	F	F	F	F
AM	CTRL	AMCTRL-3	5	M	F	M	F	F	F
AM	CTRL	AMCTRL-3	6	M	M	M	F	F	M
AM	CTRL	AMCTRL-3	7	F	M	F	M	M	M
AM	CTRL	AMCTRL-3	8	O	M	F	F	F	F
AM	CTRL	AMCTRL-3	9	O	F	M	M	M	F
AM	CTRL	AMCTRL-3	10	M	M	M	M	M	F
AM	CTRL	AMCTRL-3	NOM	5	5	6	6	3	2
AM	CTRL	AMCTRL-3	NOF	3	5	4	4	7	8
AM	CTRL	AMCTRL-3	NOO	2	0	0	0	0	0
AM	CTRL	AMCTRL-4	1	O	F	F	M	M	M
AM	CTRL	AMCTRL-4	2	O	M	M	F	F	M
AM	CTRL	AMCTRL-4	3	O	M	F	M	F	F
AM	CTRL	AMCTRL-4	4	O	M	F	F	M	M
AM	CTRL	AMCTRL-4	5	O	M	F	F	F	M
AM	CTRL	AMCTRL-4	6	O	F	F	F	F	M
AM	CTRL	AMCTRL-4	7	O	M	M	F	M	M
AM	CTRL	AMCTRL-4	8	O	F	M	M	M	F
AM	CTRL	AMCTRL-4	9	O	F	F	M	F	F
AM	CTRL	AMCTRL-4	10	O	F	F	M	F	F
AM	CTRL	AMCTRL-4	NOM	0	5	3	5	4	6
AM	CTRL	AMCTRL-4	NOF	0	5	7	5	6	4
AM	CTRL	AMCTRL-4	NOO	10	0	0	0	0	0
AM	CTRL	AMCTRL-5	1	O	M	M	M	M	F
AM	CTRL	AMCTRL-5	2	O	F	M	F	M	M
AM	CTRL	AMCTRL-5	3	M	F	M	F	F	M
AM	CTRL	AMCTRL-5	4	M	F	M	F	F	F
AM	CTRL	AMCTRL-5	5	M	M	F	F	M	F
AM	CTRL	AMCTRL-5	6	M	M	F	F	F	M
AM	CTRL	AMCTRL-5	7	M	M	M	F	M	M
AM	CTRL	AMCTRL-5	8	F	F	F	M	M	M
AM	CTRL	AMCTRL-5	9	O	F	M	F	F	F
AM	CTRL	AMCTRL-5	10	F	M	F	M	M	M
AM	CTRL	AMCTRL-5	NOM	5	5	6	3	6	6
AM	CTRL	AMCTRL-5	NOF	2	5	4	7	4	4
AM	CTRL	AMCTRL-5	NOO	3	0	0	0	0	0
AM	GLAC	AMGLAC-1	1	O	M	O	M	F	F
AM	GLAC	AMGLAC-1	2	O	F	M	F	F	M
AM	GLAC	AMGLAC-1	3	O	M	M	M	M	F
AM	GLAC	AMGLAC-1	4	O	F	O	F	M	M
AM	GLAC	AMGLAC-1	5	O	M	M	M	F	F
AM	GLAC	AMGLAC-1	6	-	M	O	M	M	F
AM	GLAC	AMGLAC-1	7	-	F	F	M	F	M
AM	GLAC	AMGLAC-1	8	-	F	O	F	F	F
AM	GLAC	AMGLAC-1	9	-	M	M	M	M	M
AM	GLAC	AMGLAC-1	10	-	M	M	M	M	M
AM	GLAC	AMGLAC-1	NOM	0	6	5	7	5	5
AM	GLAC	AMGLAC-1	NOF	0	4	1	3	5	5
AM	GLAC	AMGLAC-1	NOO	5	0	4	0	0	0
AM	GLAC	AMGLAC-2	1	M	M	F	F	M	M
AM	GLAC	AMGLAC-2	2	O	M	O	M	M	M
AM	GLAC	AMGLAC-2	3	O	F	M	M	F	M
AM	GLAC	AMGLAC-2	4	O	F	M	M	F	F
AM	GLAC	AMGLAC-2	5	O	M	M	M	M	M
AM	GLAC	AMGLAC-2	6	O	M	F	F	M	F
AM	GLAC	AMGLAC-2	7	O	F	F	F	F	M
AM	GLAC	AMGLAC-2	8	O	M	M	M	M	M
AM	GLAC	AMGLAC-2	9	O	O	F	F	M	F
AM	GLAC	AMGLAC-2	10	O	F	M	M	F	F
AM	GLAC	AMGLAC-2	NOM	1	5	5	6	6	6
AM	GLAC	AMGLAC-2	NOF	0	4	4	4	4	4
AM	GLAC	AMGLAC-2	NOO	9	1	1	0	0	0
AM	GLAC	AMGLAC-3	1	O	M	O	M	F	M
AM	GLAC	AMGLAC-3	2	O	M	M	M	M	F
AM	GLAC	AMGLAC-3	3	O	M	M	F	F	F
AM	GLAC	AMGLAC-3	4	O	M	M	M	F	M
AM	GLAC	AMGLAC-3	5	O	M	M	F	F	M
AM	GLAC	AMGLAC-3	6	O	M	M	M	M	F
AM	GLAC	AMGLAC-3	7	O	F	M	M	M	F
AM	GLAC	AMGLAC-3	8	O	M	M	M	M	M
AM	GLAC	AMGLAC-3	9	O	F	F	F	M	F
AM	GLAC	AMGLAC-3	10	O	M	F	M	M	M
AM	GLAC	AMGLAC-3	NOM	0	8	7	7	6	5
AM	GLAC	AMGLAC-3	NOF	0	2	2	3	4	5
AM	GLAC	AMGLAC-3	NOO	10	0	1	0	0	0
AM	GLAC	AMGLAC-4	1	F	M	M	M	M	M
AM	GLAC	AMGLAC-4	2	F	F	M	F	M	M
AM	GLAC	AMGLAC-4	3	O	M	F	F	F	F
AM	GLAC	AMGLAC-4	4	O	F	M	F	M	M
AM	GLAC	AMGLAC-4	5	M	M	O	F	M	M
AM	GLAC	AMGLAC-4	6	F	O	M	F	M	M
AM	GLAC	AMGLAC-4	7	F	M	M	M	F	F
AM	GLAC	AMGLAC-4	8	F	F	F	F	F	M
AM	GLAC	AMGLAC-4	9	O	F	M	F	F	F
AM	GLAC	AMGLAC-4	10	F	F	F	F	M	F
AM	GLAC	AMGLAC-4	NOM	1	4	6	2	6	6
AM	GLAC	AMGLAC-4	NOF	6	5	3	8	4	4
AM	GLAC	AMGLAC-4	NOO	3	1	1	0	0	0
AM	GLAC	AMGLAC-5	1	O	O	O	M	F	M
AM	GLAC	AMGLAC-5	2	O	O	M	M	M	M
AM	GLAC	AMGLAC-5	3	O	M	M	M	M	F
AM	GLAC	AMGLAC-5	4	O	M	F	F	M	F
AM	GLAC	AMGLAC-5	5	M	O	M	F	M	M
AM	GLAC	AMGLAC-5	6	O	F	F	M	M	F
AM	GLAC	AMGLAC-5	7	O	M	F	F	F	M
AM	GLAC	AMGLAC-5	8	O	F	F	M	M	M
AM	GLAC	AMGLAC-5	9	O	M	F	F	F	F
AM	GLAC	AMGLAC-5	10	O	O	O	F	F	M
AM	GLAC	AMGLAC-5	NOM	1	4	3	5	6	6
AM	GLAC	AMGLAC-5	NOF	0	2	5	5	4	4
AM	GLAC	AMGLAC-5	NOO	9	4	2	0	0	0
AM	MELT	AMMELT-1	1	O	O	O	O	O	O
AM	MELT	AMMELT-1	2	O	O	O	F	O	O
AM	MELT	AMMELT-1	3	O	O	O	O	O	O
AM	MELT	AMMELT-1	4	O	O	O	F	O	O
AM	MELT	AMMELT-1	5	O	O	O	O	O	O
AM	MELT	AMMELT-1	6	O	O	O	O	M	O
AM	MELT	AMMELT-1	7	O	O	O	O	O	O
AM	MELT	AMMELT-1	8	O	O	O	O	O	-
AM	MELT	AMMELT-1	9	O	O	O	O	O	-
AM	MELT	AMMELT-1	10	O	O	O	O	O	-
AM	MELT	AMMELT-1	NOM	0	0	0	0	1	0
AM	MELT	AMMELT-1	NOF	0	0	0	2	0	0
AM	MELT	AMMELT-1	NOO	10	10	10	8	9	7
AM	MELT	AMMELT-2	1	O	O	M	M	O	O
AM	MELT	AMMELT-2	2	O	O	M	O	O	O
AM	MELT	AMMELT-2	3	O	O	M	O	O	O
AM	MELT	AMMELT-2	4	O	O	M	O	O	O
AM	MELT	AMMELT-2	5	O	O	M	O	O	O
AM	MELT	AMMELT-2	6	O	O	O	O	O	O
AM	MELT	AMMELT-2	7	O	O	M	O	O	O
AM	MELT	AMMELT-2	8	O	O	O	O	O	O
AM	MELT	AMMELT-2	9	O	O	M	O	O	O
AM	MELT	AMMELT-2	10	O	O	O	O	O	O
AM	MELT	AMMELT-2	NOM	0	0	7	1	0	0
AM	MELT	AMMELT-2	NOF	0	0	0	0	0	0
AM	MELT	AMMELT-2	NOO	10	10	3	9	10	10
AM	MELT	AMMELT-3	1	O	O	O	O	O	O
AM	MELT	AMMELT-3	2	O	O	O	O	O	O
AM	MELT	AMMELT-3	3	O	O	O	O	O	O
AM	MELT	AMMELT-3	4	O	O	O	O	O	O
AM	MELT	AMMELT-3	5	O	O	O	O	O	O
AM	MELT	AMMELT-3	6	O	O	O	O	O	O
AM	MELT	AMMELT-3	7	O	O	O	O	O	O
AM	MELT	AMMELT-3	8	O	O	O	O	O	O
AM	MELT	AMMELT-3	9	O	O	O	O	O	O
AM	MELT	AMMELT-3	10	O	O	O	O	O	O
AM	MELT	AMMELT-3	NOM	0	0	0	0	0	0
AM	MELT	AMMELT-3	NOF	0	0	0	0	0	0
AM	MELT	AMMELT-3	NOO	10	10	10	10	10	10
AM	MELT	AMMELT-4	1	O	O	O	O	O	O
AM	MELT	AMMELT-4	2	O	O	F	O	O	O
AM	MELT	AMMELT-4	3	O	O	F	O	O	O
AM	MELT	AMMELT-4	4	O	O	O	O	O	O
AM	MELT	AMMELT-4	5	O	O	F	O	O	O
AM	MELT	AMMELT-4	6	O	O	F	O	O	O
AM	MELT	AMMELT-4	7	O	O	O	O	O	O
AM	MELT	AMMELT-4	8	O	M	O	O	O	O
AM	MELT	AMMELT-4	9	O	O	F	O	O	O
AM	MELT	AMMELT-4	10	O	M	F	O	O	O
AM	MELT	AMMELT-4	NOM	0	2	0	0	0	0
AM	MELT	AMMELT-4	NOF	0	0	6	0	0	0
AM	MELT	AMMELT-4	NOO	10	8	4	10	10	10
AM	MELT	AMMELT-5	1	O	O	O	O	O	O
AM	MELT	AMMELT-5	2	O	O	O	O	O	O
AM	MELT	AMMELT-5	3	O	O	O	O	O	O
AM	MELT	AMMELT-5	4	O	O	O	O	O	O
AM	MELT	AMMELT-5	5	O	O	O	O	O	O
AM	MELT	AMMELT-5	6	O	O	O	O	O	O
AM	MELT	AMMELT-5	7	O	O	O	O	O	O
AM	MELT	AMMELT-5	8	O	O	O	O	O	O
AM	MELT	AMMELT-5	9	O	O	F	O	O	O
AM	MELT	AMMELT-5	10	O	O	O	O	O	O
AM	MELT	AMMELT-5	NOM	0	0	0	0	0	0
AM	MELT	AMMELT-5	NOF	0	0	1	0	0	0
AM	MELT	AMMELT-5	NOO	10	10	9	10	10	10
NL	CLIM	NLCLIM-1	1	O	O	O	O	O	M
NL	CLIM	NLCLIM-1	2	O	O	M	O	O	M
NL	CLIM	NLCLIM-1	3	O	O	O	O	O	M
NL	CLIM	NLCLIM-1	4	-	O	O	O	O	O
NL	CLIM	NLCLIM-1	5	-	O	-	O	O	F
NL	CLIM	NLCLIM-1	6	-	-	-	O	-	O
NL	CLIM	NLCLIM-1	7	-	-	-	O	-	O
NL	CLIM	NLCLIM-1	8	-	-	-	O	-	O
NL	CLIM	NLCLIM-1	9	-	-	-	-	-	-
NL	CLIM	NLCLIM-1	10	-	-	-	-	-	-
NL	CLIM	NLCLIM-1	NOM	0	0	1	0	0	3
NL	CLIM	NLCLIM-1	NOF	0	0	0	0	0	1
NL	CLIM	NLCLIM-1	NOO	3	5	3	8	5	4
NL	CLIM	NLCLIM-2	1	O	O	M	M	O	F
NL	CLIM	NLCLIM-2	2	O	O	M	O	O	M
NL	CLIM	NLCLIM-2	3	O	-	M	O	O	M
NL	CLIM	NLCLIM-2	4	O	-	F	O	O	M
NL	CLIM	NLCLIM-2	5	O	-	O	O	O	O
NL	CLIM	NLCLIM-2	6	O	-	O	O	-	O
NL	CLIM	NLCLIM-2	7	O	-	O	O	-	M
NL	CLIM	NLCLIM-2	8	O	-	-	-	-	-
NL	CLIM	NLCLIM-2	9	O	-	-	-	-	-
NL	CLIM	NLCLIM-2	10	O	-	-	-	-	-
NL	CLIM	NLCLIM-2	NOM	0	0	3	1	0	4
NL	CLIM	NLCLIM-2	NOF	0	0	1	0	0	1
NL	CLIM	NLCLIM-2	NOO	10	2	3	6	5	2
NL	CLIM	NLCLIM-3	1	O	O	F	M	O	M
NL	CLIM	NLCLIM-3	2	O	O	M	O	M	M
NL	CLIM	NLCLIM-3	3	O	O	O	M	O	M
NL	CLIM	NLCLIM-3	4	O	O	O	M	O	F
NL	CLIM	NLCLIM-3	5	O	O	O	F	O	F
NL	CLIM	NLCLIM-3	6	O	-	O	O	O	-
NL	CLIM	NLCLIM-3	7	O	-	O	O	O	-
NL	CLIM	NLCLIM-3	8	O	-	O	O	M	-
NL	CLIM	NLCLIM-3	9	O	-	O	O	O	-
NL	CLIM	NLCLIM-3	10	O	-	O	O	O	-
NL	CLIM	NLCLIM-3	NOM	0	0	1	3	2	3
NL	CLIM	NLCLIM-3	NOF	0	0	1	1	0	2
NL	CLIM	NLCLIM-3	NOO	10	5	8	6	8	0
NL	CLIM	NLCLIM-4	1	O	M	O	O	O	M
NL	CLIM	NLCLIM-4	2	O	O	O	O	O	F
NL	CLIM	NLCLIM-4	3	O	O	O	O	O	F
NL	CLIM	NLCLIM-4	4	O	O	O	O	O	M
NL	CLIM	NLCLIM-4	5	O	O	M	O	O	M
NL	CLIM	NLCLIM-4	6	O	F	O	O	O	O
NL	CLIM	NLCLIM-4	7	O	O	O	O	O	O
NL	CLIM	NLCLIM-4	8	O	O	O	O	O	M
NL	CLIM	NLCLIM-4	9	O	O	O	O	O	M
NL	CLIM	NLCLIM-4	10	O	O	M	O	O	F
NL	CLIM	NLCLIM-4	NOM	0	1	2	0	0	5
NL	CLIM	NLCLIM-4	NOF	0	1	0	0	0	3
NL	CLIM	NLCLIM-4	NOO	10	8	8	10	10	2
NL	CLIM	NLCLIM-5	1	O	-	-	-	M	M
NL	CLIM	NLCLIM-5	2	O	-	-	-	-	-
NL	CLIM	NLCLIM-5	3	O	-	-	-	-	-
NL	CLIM	NLCLIM-5	4	O	-	-	-	-	-
NL	CLIM	NLCLIM-5	5	O	-	-	-	-	-
NL	CLIM	NLCLIM-5	6	O	-	-	-	-	-
NL	CLIM	NLCLIM-5	7	O	-	-	-	-	-
NL	CLIM	NLCLIM-5	8	O	-	-	-	-	-
NL	CLIM	NLCLIM-5	9	O	-	-	-	-	-
NL	CLIM	NLCLIM-5	10	O	-	-	-	-	-
NL	CLIM	NLCLIM-5	NOM	0	0	0	0	1	1
NL	CLIM	NLCLIM-5	NOF	0	0	0	0	0	0
NL	CLIM	NLCLIM-5	NOO	10	0	0	0	0	0
NL	CTRL	NLCTRL-1	1	O	F	F	M	F	M
NL	CTRL	NLCTRL-1	2	O	M	F	M	F	F
NL	CTRL	NLCTRL-1	3	O	F	M	F	M	F
NL	CTRL	NLCTRL-1	4	M	M	F	M	M	M
NL	CTRL	NLCTRL-1	5	F	M	F	F	F	M
NL	CTRL	NLCTRL-1	6	M	M	M	M	F	F
NL	CTRL	NLCTRL-1	7	F	M	F	F	M	M
NL	CTRL	NLCTRL-1	8	M	F	F	F	F	M
NL	CTRL	NLCTRL-1	9	M	M	M	M	M	M
NL	CTRL	NLCTRL-1	10	F	F	F	M	M	M
NL	CTRL	NLCTRL-1	NOM	4	6	3	6	5	7
NL	CTRL	NLCTRL-1	NOF	3	4	7	4	5	3
NL	CTRL	NLCTRL-1	NOO	3	0	0	0	0	0
NL	CTRL	NLCTRL-2	1	F	M	F	F	M	M
NL	CTRL	NLCTRL-2	2	F	F	M	M	M	F
NL	CTRL	NLCTRL-2	3	M	F	M	F	M	M
NL	CTRL	NLCTRL-2	4	M	F	M	M	M	M
NL	CTRL	NLCTRL-2	5	M	F	F	F	M	M
NL	CTRL	NLCTRL-2	6	M	F	F	F	F	M
NL	CTRL	NLCTRL-2	7	F	M	F	F	F	F
NL	CTRL	NLCTRL-2	8	F	F	F	F	M	F
NL	CTRL	NLCTRL-2	9	F	F	M	M	F	M
NL	CTRL	NLCTRL-2	10	F	F	M	F	M	M
NL	CTRL	NLCTRL-2	NOM	4	2	5	3	7	7
NL	CTRL	NLCTRL-2	NOF	6	8	5	7	3	3
NL	CTRL	NLCTRL-2	NOO	0	0	0	0	0	0
NL	CTRL	NLCTRL-3	1	M	M	F	F	F	M
NL	CTRL	NLCTRL-3	2	F	M	F	F	F	F
NL	CTRL	NLCTRL-3	3	F	F	F	M	F	M
NL	CTRL	NLCTRL-3	4	F	F	F	M	M	M
NL	CTRL	NLCTRL-3	5	M	M	F	F	M	M
NL	CTRL	NLCTRL-3	6	F	F	F	M	M	M
NL	CTRL	NLCTRL-3	7	F	M	F	M	F	M
NL	CTRL	NLCTRL-3	8	M	F	M	F	M	M
NL	CTRL	NLCTRL-3	9	F	M	F	F	F	M
NL	CTRL	NLCTRL-3	10	F	F	F	M	M	M
NL	CTRL	NLCTRL-3	NOM	3	5	1	5	5	9
NL	CTRL	NLCTRL-3	NOF	7	5	9	5	5	1
NL	CTRL	NLCTRL-3	NOO	0	0	0	0	0	0
NL	CTRL	NLCTRL-4	1	F	M	F	F	F	F
NL	CTRL	NLCTRL-4	2	F	F	F	F	M	F
NL	CTRL	NLCTRL-4	3	F	F	M	F	F	F
NL	CTRL	NLCTRL-4	4	F	M	M	M	F	M
NL	CTRL	NLCTRL-4	5	F	F	F	F	M	M
NL	CTRL	NLCTRL-4	6	M	F	F	F	F	F
NL	CTRL	NLCTRL-4	7	F	M	M	M	F	M
NL	CTRL	NLCTRL-4	8	F	M	F	M	M	F
NL	CTRL	NLCTRL-4	9	F	F	F	M	F	M
NL	CTRL	NLCTRL-4	10	M	M	M	M	M	M
NL	CTRL	NLCTRL-4	NOM	2	5	4	5	4	5
NL	CTRL	NLCTRL-4	NOF	8	5	6	5	6	5
NL	CTRL	NLCTRL-4	NOO	0	0	0	0	0	0
NL	CTRL	NLCTRL-5	1	F	F	F	M	F	F
NL	CTRL	NLCTRL-5	2	M	F	F	F	F	M
NL	CTRL	NLCTRL-5	3	F	F	M	F	F	M
NL	CTRL	NLCTRL-5	4	F	F	M	M	M	M
NL	CTRL	NLCTRL-5	5	F	M	F	F	M	M
NL	CTRL	NLCTRL-5	6	M	F	F	M	F	M
NL	CTRL	NLCTRL-5	7	F	M	F	F	F	M
NL	CTRL	NLCTRL-5	8	M	F	M	M	F	F
NL	CTRL	NLCTRL-5	9	M	F	M	F	F	F
NL	CTRL	NLCTRL-5	10	M	F	F	F	F	F
NL	CTRL	NLCTRL-5	NOM	5	2	4	4	2	6
NL	CTRL	NLCTRL-5	NOF	5	8	6	6	8	4
NL	CTRL	NLCTRL-5	NOO	0	0	0	0	0	0
NL	GLAC	NLGLAC-1	1	O	-	-	-	-	-
NL	GLAC	NLGLAC-1	2	O	-	-	-	-	-
NL	GLAC	NLGLAC-1	3	O	-	-	-	-	-
NL	GLAC	NLGLAC-1	4	O	-	-	-	-	-
NL	GLAC	NLGLAC-1	5	O	-	-	-	-	-
NL	GLAC	NLGLAC-1	6	O	-	-	-	-	-
NL	GLAC	NLGLAC-1	7	O	-	-	-	-	-
NL	GLAC	NLGLAC-1	8	O	-	-	-	-	-
NL	GLAC	NLGLAC-1	9	O	-	-	-	-	-
NL	GLAC	NLGLAC-1	10	O	-	-	-	-	-
NL	GLAC	NLGLAC-1	NOM	0	0	0	0	0	0
NL	GLAC	NLGLAC-1	NOF	0	0	0	0	0	0
NL	GLAC	NLGLAC-1	NOO	10	0	0	0	0	0
NL	GLAC	NLGLAC-2	1	O	M	O	F	O	M
NL	GLAC	NLGLAC-2	2	O	F	O	F	F	F
NL	GLAC	NLGLAC-2	3	F	F	O	M	F	F
NL	GLAC	NLGLAC-2	4	O	F	F	F	F	F
NL	GLAC	NLGLAC-2	5	O	F	O	M	F	M
NL	GLAC	NLGLAC-2	6	O	M	O	F	F	F
NL	GLAC	NLGLAC-2	7	O	F	O	O	F	F
NL	GLAC	NLGLAC-2	8	O	O	O	F	F	F
NL	GLAC	NLGLAC-2	9	O	O	O	F	F	F
NL	GLAC	NLGLAC-2	10	O	O	F	F	F	M
NL	GLAC	NLGLAC-2	NOM	0	2	0	2	0	3
NL	GLAC	NLGLAC-2	NOF	1	5	2	7	9	7
NL	GLAC	NLGLAC-2	NOO	9	3	8	1	1	0
NL	GLAC	NLGLAC-3	1	O	O	O	F	F	F
NL	GLAC	NLGLAC-3	2	O	O	O	F	M	F
NL	GLAC	NLGLAC-3	3	O	O	O	M	F	M
NL	GLAC	NLGLAC-3	4	O	O	O	M	F	F
NL	GLAC	NLGLAC-3	5	O	O	O	M	M	F
NL	GLAC	NLGLAC-3	6	O	O	O	F	F	M
NL	GLAC	NLGLAC-3	7	O	O	O	F	F	F
NL	GLAC	NLGLAC-3	8	O	O	O	M	F	F
NL	GLAC	NLGLAC-3	9	O	O	O	M	F	-
NL	GLAC	NLGLAC-3	10	O	O	F	-	-	-
NL	GLAC	NLGLAC-3	NOM	0	0	0	5	2	2
NL	GLAC	NLGLAC-3	NOF	0	0	1	4	7	6
NL	GLAC	NLGLAC-3	NOO	10	10	9	0	0	0
NL	GLAC	NLGLAC-4	1	F	M	M	M	F	F
NL	GLAC	NLGLAC-4	2	M	F	M	F	M	F
NL	GLAC	NLGLAC-4	3	O	O	O	F	M	M
NL	GLAC	NLGLAC-4	4	O	O	O	F	F	F
NL	GLAC	NLGLAC-4	5	O	O	F	F	M	F
NL	GLAC	NLGLAC-4	6	O	M	M	M	M	M
NL	GLAC	NLGLAC-4	7	O	O	O	F	F	M
NL	GLAC	NLGLAC-4	8	O	O	O	F	F	F
NL	GLAC	NLGLAC-4	9	O	O	M	M	F	F
NL	GLAC	NLGLAC-4	10	O	M	O	F	F	F
NL	GLAC	NLGLAC-4	NOM	1	3	4	3	4	3
NL	GLAC	NLGLAC-4	NOF	1	1	1	7	6	7
NL	GLAC	NLGLAC-4	NOO	8	6	5	0	0	0
NL	GLAC	NLGLAC-5	1	O	M	M	F	F	M
NL	GLAC	NLGLAC-5	2	O	M	M	F	M	F
NL	GLAC	NLGLAC-5	3	O	F	M	F	F	F
NL	GLAC	NLGLAC-5	4	O	M	F	F	F	F
NL	GLAC	NLGLAC-5	5	O	M	M	F	F	F
NL	GLAC	NLGLAC-5	6	O	O	M	F	F	F
NL	GLAC	NLGLAC-5	7	O	O	O	M	F	F
NL	GLAC	NLGLAC-5	8	O	M	O	M	M	M
NL	GLAC	NLGLAC-5	9	O	M	M	F	M	M
NL	GLAC	NLGLAC-5	10	O	M	M	F	F	F
NL	GLAC	NLGLAC-5	NOM	0	7	7	2	3	3
NL	GLAC	NLGLAC-5	NOF	0	1	1	8	7	7
NL	GLAC	NLGLAC-5	NOO	10	2	2	0	0	0
NL	MELT	NLMELT-1	1	O	O	F	O	O	O
NL	MELT	NLMELT-1	2	O	O	O	O	O	O
NL	MELT	NLMELT-1	3	O	O	O	O	O	O
NL	MELT	NLMELT-1	4	O	O	O	O	O	O
NL	MELT	NLMELT-1	5	O	O	O	O	O	O
NL	MELT	NLMELT-1	6	O	O	O	O	O	F
NL	MELT	NLMELT-1	7	O	O	O	O	O	M
NL	MELT	NLMELT-1	8	O	O	O	O	O	O
NL	MELT	NLMELT-1	9	O	O	O	O	O	O
NL	MELT	NLMELT-1	10	O	O	O	O	O	O
NL	MELT	NLMELT-1	NOM	0	0	0	0	0	1
NL	MELT	NLMELT-1	NOF	0	0	1	0	0	1
NL	MELT	NLMELT-1	NOO	10	10	9	10	10	8
NL	MELT	NLMELT-2	1	O	O	O	O	F	O
NL	MELT	NLMELT-2	2	O	O	O	O	O	O
NL	MELT	NLMELT-2	3	O	O	O	O	O	O
NL	MELT	NLMELT-2	4	O	O	O	O	O	O
NL	MELT	NLMELT-2	5	O	O	O	O	O	O
NL	MELT	NLMELT-2	6	O	O	O	O	O	O
NL	MELT	NLMELT-2	7	O	O	O	O	O	O
NL	MELT	NLMELT-2	8	O	O	O	O	O	F
NL	MELT	NLMELT-2	9	O	O	O	O	O	M
NL	MELT	NLMELT-2	10	O	O	O	O	O	O
NL	MELT	NLMELT-2	NOM	0	0	0	0	0	1
NL	MELT	NLMELT-2	NOF	0	0	0	0	1	1
NL	MELT	NLMELT-2	NOO	10	10	10	10	9	8
NL	MELT	NLMELT-3	1	O	O	O	O	O	O
NL	MELT	NLMELT-3	2	O	O	O	O	O	O
NL	MELT	NLMELT-3	3	O	O	O	O	O	O
NL	MELT	NLMELT-3	4	O	O	O	O	O	O
NL	MELT	NLMELT-3	5	O	O	O	O	O	O
NL	MELT	NLMELT-3	6	O	O	O	O	O	O
NL	MELT	NLMELT-3	7	O	O	O	O	O	O
NL	MELT	NLMELT-3	8	O	O	O	O	O	O
NL	MELT	NLMELT-3	9	O	O	O	O	O	O
NL	MELT	NLMELT-3	10	O	O	O	O	O	O
NL	MELT	NLMELT-3	NOM	0	0	0	0	0	0
NL	MELT	NLMELT-3	NOF	0	0	0	0	0	0
NL	MELT	NLMELT-3	NOO	10	10	10	10	10	10
NL	MELT	NLMELT-4	1	O	O	O	O	O	O
NL	MELT	NLMELT-4	2	O	O	O	O	O	O
NL	MELT	NLMELT-4	3	O	O	O	O	O	O
NL	MELT	NLMELT-4	4	O	O	O	O	O	O
NL	MELT	NLMELT-4	5	O	O	O	O	O	O
NL	MELT	NLMELT-4	6	O	O	O	O	O	O
NL	MELT	NLMELT-4	7	O	O	O	O	O	O
NL	MELT	NLMELT-4	8	O	O	O	O	O	O
NL	MELT	NLMELT-4	9	O	O	O	O	O	O
NL	MELT	NLMELT-4	10	O	O	O	O	O	O
NL	MELT	NLMELT-4	NOM	0	0	0	0	0	0
NL	MELT	NLMELT-4	NOF	0	0	0	0	0	0
NL	MELT	NLMELT-4	NOO	10	10	10	10	10	10
NL	MELT	NLMELT-5	1	O	O	O	O	O	O
NL	MELT	NLMELT-5	2	O	O	O	O	O	O
NL	MELT	NLMELT-5	3	O	O	O	M	O	O
NL	MELT	NLMELT-5	4	O	O	O	O	O	O
NL	MELT	NLMELT-5	5	O	O	O	O	O	O
NL	MELT	NLMELT-5	6	O	O	O	O	O	F
NL	MELT	NLMELT-5	7	O	O	O	O	O	M
NL	MELT	NLMELT-5	8	O	O	O	O	O	F
NL	MELT	NLMELT-5	9	O	O	O	M	O	F
NL	MELT	NLMELT-5	10	O	O	-	F	O	O
NL	MELT	NLMELT-5	NOM	0	0	0	2	0	1
NL	MELT	NLMELT-5	NOF	0	0	0	1	0	3
NL	MELT	NLMELT-5	NOO	10	10	9	7	10	6

## Sheet: 3a Eggs&Sporophytes
SPECIES	TREATMENT	REP	15DAY_#FEMALES	15DAY_#EGGS	15DAY EGG:FEM	15DAY_#SPOROPHYTE	15DAY SPOR:FEM	20DAY_#FEMALES	20DAY_#EGGS	20DAY EGG:FEM	20DAY_#SPOROPHYTE	20DAY SPOR:FEM	25DAY_#FEMALES	25DAY_#EGGS	25DAY EGG:FEM	25DAY_#SPOROPHYTE	25DAY SPOR:FEM	30DAY_#FEMALES	30DAY_#EGGS	30DAY EGG:FEM	30DAY_#SPOROPHYTE	30DAY SPOR:FEM	35DAY_#FEMALES	35DAY_#EGGS	35DAY EGG:FEM	35DAY_#SPOROPHYTE	35DAY SPOR:FEM	40DAY_#FEMALES	40DAY_#EGGS	40DAY EGG:FEM	40DAY_#SPOROPHYTE	40DAY SPOR:FEM
AM	CLIM	AMCLIM-1	0	0	0	0	0	0	0	0	0	0	4	0	0	0	0	3	0	0	0	0	5	0	0	0	0	0	0	0	0	0
AM	CLIM	AMCLIM-2	0	0	0	0	0	0	0	0	0	0	0	0	0	0	0	0	0	0	0	0	0	0	0	0	0	0	0	0	0	0
AM	CLIM	AMCLIM-3	0	0	0	0	0	0	0	0	0	0	0	0	0	0	0	0	0	0	0	0	0	0	0	0	0	0	0	0	0	0
AM	CLIM	AMCLIM-4	0	0	0	0	0	0	0	0	0	0	0	0	0	0	0	0	0	0	0	0	0	0	0	0	0	0	0	0	0	0
AM	CLIM	AMCLIM-5	0	0	0	0	0	0	0	0	0	0	0	0	0	0	0	0	0	0	0	0	0	0	0	0	0	0	0	0	0	0
AM	CTRL	AMCTRL-1	0	0	0	0	0	3	0	0	0	0	3	0	0	0	0	6	1	0.166667	0	0	12	29	2.41667	0	0	7	21	3	10	1.42857
AM	CTRL	AMCTRL-2	3	1	0.333333	0	0	3	0	0	0	0	5	0	0	0	0	3	0	0	0	0	6	6	1	7	1.16667	7	24	3.42857	9	1.28571
AM	CTRL	AMCTRL-3	2	0	0	0	0	2	0	0	0	0	4	0	0	0	0	4	3	0.75	0	0	6	9	1.5	1	0.166667	6	9	1.5	2	0.333333
AM	CTRL	AMCTRL-4	7	0	0	0	0	4	0	0	0	0	7	1	0.142857	0	0	7	0	0	0	0	5	2	0.4	0	0	5	23	4.6	1	0.2
AM	CTRL	AMCTRL-5	2	0	0	0	0	5	1	0.2	0	0	4	1	0.25	0	0	8	5	0.625	0	0	5	1	0.2	6	1.2	4	3	0.75	2	0.5
AM	GLAC	AMGLAC-1	2	0	0	0	0	5	0	0	0	0	5	1	0.2	0	0	6	7	1.16667	0	0	5	4	0.8	0	0	5	25	5	4	0.8
AM	GLAC	AMGLAC-2	1	0	0	0	0	3	0	0	0	0	3	0	0	0	0	4	5	1.25	0	0	3	3	1	0	0	4	44	11	2	0.5
AM	GLAC	AMGLAC-3	5	0	0	0	0	3	0	0	0	0	4	0	0	0	0	4	2	0.5	0	0	2	0	0	0	0	5	4	0.8	0	0
AM	GLAC	AMGLAC-4	6	0	0	0	0	5	0	0	0	0	4	4	1	0	0	8	23	2.875	0	0	6	7	1.16667	0	0	6	20	3.33333	0	0
AM	GLAC	AMGLAC-5	3	0	0	0	0	4	0	0	0	0	7	13	1.85714	0	0	5	21	4.2	0	0	4	8	2	3	0.75	5	8	1.6	0	0
AM	MELT	AMMELT-1	0	0	0	0	0	0	0	0	0	0	0	0	0	0	0	2	0	0	0	0	4	0	0	0	0	7	2	0.285714	0	0
AM	MELT	AMMELT-2	0	0	0	0	0	0	0	0	0	0	0	0	0	0	0	2	0	0	0	0	2	0	0	0	0	4	0	0	0	0
AM	MELT	AMMELT-3	0	0	0	0	0	0	0	0	0	0	0	0	0	0	0	0	0	0	0	0	0	0	0	0	0	0	0	0	0	0
AM	MELT	AMMELT-4	0	0	0	0	0	0	0	0	0	0	5	0	0	0	0	0	0	0	0	0	0	0	0	0	0	0	0	0	0	0
AM	MELT	AMMELT-5	0	0	0	0	0	0	0	0	0	0	2	0	0	0	0	0	0	0	0	0	0	0	0	0	0	0	0	0	0	0
NL	CLIM	NLCLIM-1	0	0	0	0	0	0	0	0	0	0	2	0	0	0	0	2	0	0	0	0	2	0	0	0	0	2	1	0.5	0	0
NL	CLIM	NLCLIM-2	0	0	0	0	0	0	0	0	0	0	1	0	0	0	0	2	0	0	0	0	0	0	0	0	0	3	1	0.333333	0	0
NL	CLIM	NLCLIM-3	0	0	0	0	0	0	0	0	0	0	8	0	0	0	0	3	0	0	0	0	5	0	0	0	0	2	0	0	0	0
NL	CLIM	NLCLIM-4	0	0	0	0	0	0	0	0	0	0	9	0	0	0	0	7	1	0.142857	0	0	5	0	0	0	0	4	0	0	3	0.75
NL	CLIM	NLCLIM-5	0	0	0	0	0	0	0	0	0	0	0	0	0	0	0	0	0	0	0	0	0	0	0	0	0	0	0	0	0	0
NL	CTRL	NLCTRL-1	6	0	0	0	0	9	0	0	0	0	7	0	0	0	0	5	2	0.4	0	0	5	1	0.2	0	0	4	1	0.25	0	0
NL	CTRL	NLCTRL-2	7	0	0	0	0	9	0	0	0	0	6	0	0	0	0	8	0	0	0	0	4	0	0	0	0	3	0	0	0	0
NL	CTRL	NLCTRL-3	9	0	0	0	0	7	0	0	0	0	12	3	0.25	0	0	5	0	0	0	0	6	1	0.166667	0	0	2	1	0.5	0	0
NL	CTRL	NLCTRL-4	8	1	0.125	0	0	5	0	0	0	0	7	0	0	0	0	6	0	0	0	0	7	0	0	0	0	5	0	0	3	0.6
NL	CTRL	NLCTRL-5	5	0	0	0	0	8	0	0	0	0	6	0	0	0	0	6	0	0	0	0	12	0	0	0	0	7	0	0	1	0.142857
NL	GLAC	NLGLAC-1	0	0	0	0	0	0	0	0	0	0	0	0	0	0	0	0	0	0	0	0	0	0	0	0	0	0	0	0	0	0
NL	GLAC	NLGLAC-2	3	0	0	0	0	7	0	0	0	0	10	0	0	0	0	9	3	0.333333	0	0	9	0	0	2	0.222222	8	3	0.375	1	0.125
NL	GLAC	NLGLAC-3	3	0	0	0	0	9	0	0	0	0	10	1	0.1	0	0	7	3	0.428571	0	0	8	8	1	1	0.125	6	3	0.5	0	0
NL	GLAC	NLGLAC-4	6	0	0	0	0	7	0	0	0	0	6	2	0.333333	0	0	6	2	0.333333	0	0	9	7	0.777778	0	0	8	4	0.5	0	0
NL	GLAC	NLGLAC-5	0	0	0	0	0	2	0	0	0	0	3	0	0	0	0	9	3	0.333333	1	0.111111	8	5	0.625	6	0.75	8	5	0.625	10	1.25
NL	MELT	NLMELT-1	0	0	0	0	0	0	0	0	0	0	1	0	0	0	0	0	0	0	0	0	1	0	0	0	0	2	0	0	0	0
NL	MELT	NLMELT-2	0	0	0	0	0	0	0	0	0	0	0	0	0	0	0	0	0	0	0	0	1	0	0	0	0	2	0	0	0	0
NL	MELT	NLMELT-3	0	0	0	0	0	0	0	0	0	0	0	0	0	0	0	0	0	0	0	0	0	0	0	0	0	0	0	0	0	0
NL	MELT	NLMELT-4	0	0	0	0	0	0	0	0	0	0	0	0	0	0	0	0	0	0	0	0	0	0	0	0	0	0	0	0	0	0
NL	MELT	NLMELT-5	0	0	0	0	0	0	0	0	0	0	0	0	0	0	0	3	2	0.666667	0	0	0	0	0	0	0	3	4	1.33333	2	0.666667

## Sheet: 4a Sporophyte Lengths
SPECIES	TREATMENT	REP	SPOR #	40DAY LENGTH (mm)
AM	CLIM	AMCLIM-1	-	-
AM	CLIM	AMCLIM-2	-	-
AM	CLIM	AMCLIM-3	-	-
AM	CLIM	AMCLIM-4	-	-
AM	CLIM	AMCLIM-5	-	-
AM	CTRL	AMCTRL-1	1	0.09989
AM	CTRL	AMCTRL-1	2	0.07171
AM	CTRL	AMCTRL-1	3	0.0505
AM	CTRL	AMCTRL-1	4	0.08535
AM	CTRL	AMCTRL-1	5	0.04506
AM	CTRL	AMCTRL-1	6	0.06259
AM	CTRL	AMCTRL-1	7	0.05816
AM	CTRL	AMCTRL-1	8	0.0823
AM	CTRL	AMCTRL-1	9	0.07752
AM	CTRL	AMCTRL-1	10	0.04467
AM	CTRL	AMCTRL-1	11	0.05254
AM	CTRL	AMCTRL-1	12	0.09312
AM	CTRL	AMCTRL-1	13	0.08488
AM	CTRL	AMCTRL-1	14	0.06584
AM	CTRL	AMCTRL-1	15	0.05056
AM	CTRL	AMCTRL-1		0.0683127
AM	CTRL	AMCTRL-2	1	0.08852
AM	CTRL	AMCTRL-2	2	0.0629
AM	CTRL	AMCTRL-2	3	0.05989
AM	CTRL	AMCTRL-2	4	0.04912
AM	CTRL	AMCTRL-2	5	0.06799
AM	CTRL	AMCTRL-2	6	0.06642
AM	CTRL	AMCTRL-2	7	0.07592
AM	CTRL	AMCTRL-2	8	0.05581
AM	CTRL	AMCTRL-2	9	0.04807
AM	CTRL	AMCTRL-2	10	0.07874
AM	CTRL	AMCTRL-2	11	0.0515
AM	CTRL	AMCTRL-2	12	0.05578
AM	CTRL	AMCTRL-2	13	0.101
AM	CTRL	AMCTRL-2	14	0.05205
AM	CTRL	AMCTRL-2	15	0.05848
AM	CTRL	AMCTRL-2	16	0.06775
AM	CTRL	AMCTRL-2	17	0.05589
AM	CTRL	AMCTRL-2	18	0.06548
AM	CTRL	AMCTRL-2	19	0.27523
AM	CTRL	AMCTRL-2	20	0.08283
AM	CTRL	AMCTRL-2	21	0.08819
AM	CTRL	AMCTRL-2	22	0.07374
AM	CTRL	AMCTRL-2	23	0.06843
AM	CTRL	AMCTRL-2	24	0.08809
AM	CTRL	AMCTRL-2		0.0765758
AM	CTRL	AMCTRL-3	1	0.07929
AM	CTRL	AMCTRL-3	2	0.04464
AM	CTRL	AMCTRL-3	3	0.05404
AM	CTRL	AMCTRL-3	4	0.04141
AM	CTRL	AMCTRL-3	5	0.04714
AM	CTRL	AMCTRL-3	6	0.06187
AM	CTRL	AMCTRL-3	7	0.05578
AM	CTRL	AMCTRL-3	8	0.08369
AM	CTRL	AMCTRL-3	9	0.05113
AM	CTRL	AMCTRL-3		0.0576656
AM	CTRL	AMCTRL-4	-	-
AM	CTRL	AMCTRL-5	-	-
AM	GLAC	AMGLAC-1	1	0.05
AM	GLAC	AMGLAC-2	-	-
AM	GLAC	AMGLAC-3	-	-
AM	GLAC	AMGLAC-4	-	-
AM	GLAC	AMGLAC-5	-	-
AM	MELT	AMMELT-1	-	-
AM	MELT	AMMELT-2	-	-
AM	MELT	AMMELT-3	-	-
AM	MELT	AMMELT-4	-	-
AM	MELT	AMMELT-5	-	-
NL	CLIM	NLCLIM-1	-	-
NL	CLIM	NLCLIM-2	-	-
NL	CLIM	NLCLIM-3	-	-
NL	CLIM	NLCLIM-4	1	0.48377
NL	CLIM	NLCLIM-4	2	0.46289
NL	CLIM	NLCLIM-4	3	0.44514
NL	CLIM	NLCLIM-4		0.463933
NL	CLIM	NLCLIM-5	-	-
NL	CTRL	NLCTRL-1	-	-
NL	CTRL	NLCTRL-2	-	-
NL	CTRL	NLCTRL-3	-	-
NL	CTRL	NLCTRL-4	-	-
NL	CTRL	NLCTRL-5	-	-
NL	GLAC	NLGLAC-1	-	-
NL	GLAC	NLGLAC-2	1	0.52045
NL	GLAC	NLGLAC-2	2	0.26509
NL	GLAC	NLGLAC-3	1	0.08115
NL	GLAC	NLGLAC-3	2	0.15834
NL	GLAC	NLGLAC-4	-	-
NL	GLAC	NLGLAC-5	1	0.19513
NL	GLAC	NLGLAC-5	2	0.30774
NL	GLAC	NLGLAC-5	3	0.24382
NL	GLAC	NLGLAC-5	4	0.20773
NL	GLAC	NLGLAC-5	5	0.18128
NL	GLAC	NLGLAC-5	6	0.15414
NL	GLAC	NLGLAC-5	7	0.21712
NL	GLAC	NLGLAC-5	8	0.413
NL	GLAC	NLGLAC-5		0.239995
NL	MELT	NLMELT-1	-	-
NL	MELT	NLMELT-2	-	-
NL	MELT	NLMELT-3	-	-
NL	MELT	NLMELT-4	-	-
NL	MELT	NLMELT-5	-	-
